# Supplementary material for: Bacterial N2O mitigation potential in soil-based systems and liquid cultures: a comprehensive meta-analysis
Source: Front Microbiol. 2026 Apr 8;17:1803828. doi: 10.3389/fmicb.2026.1803828 (PMC13099815; doi:10.3389/fmicb.2026.1803828)
Supplement: Supplementary file 2 [file Data_Sheet_2.xlsx]

## Sheet: original data
es.id	Ref.Num	Reference	Author & Year	Soil bulk density Classification	CEC Classification	Sand (%)	Silt (%)	Clay (%)	TN Classification	TC Classification	NH4+ Classification	NO3- Classification	AP Classification	AK Classification	Exchangeable Ca Classification	Exchangeable Mg Classification	Cultivation time Classification	experimental temperature （℃）	Oxygen status	pH Classification	pH	Environmental system Classification	Bacterial strains	Inoculation quantity ,CFU/ml	Single/multiple	Sequencing number	phylum	class	order	family	genera	nirB	nirD	nirA	narB	nirK	narG	narH	nasC	narI	nosZ	norC	napA	napB	nifD	nifH	nifK	nrfA	norB
1	1	Characterization of nitrous oxide reduction by Azospira sp. HJ23 isolated from advanced wastewater treatment sludge	Hyung-Joo Park et al,2020														<1	30	Anoxic	neutral	7	Liquid culture systems	Azospira sp. HJ23	none	Single	MK568541	Proteobacteria	Betaproteobacteria	Rhodocyclales	Rhodocyclaceae	Azospira	1	1	0	0	0	0	0	1	0	1	1	1	1	1	1	1	0	1
2	1	Characterization of nitrous oxide reduction by Azospira sp. HJ23 isolated from advanced wastewater treatment sludge	Hyung-Joo Park et al,2020														<1	30	Anoxic	neutral	7	Liquid culture systems	Bacillus sp. 42	none	Single	EF537011	Firmicutes	Bacilli	Bacillales	Bacillaceae	Bacillus	1	1	1	0	0	1	1	0	1	1	0	0	0	0	0	0	0	0
3	1	Characterization of nitrous oxide reduction by Azospira sp. HJ23 isolated from advanced wastewater treatment sludge	Hyung-Joo Park et al,2020														<1	30	Anoxic	neutral	7	Liquid culture systems	Azospira sp. HJ23	none	Single	MK568541	Proteobacteria	Betaproteobacteria	Rhodocyclales	Rhodocyclaceae	Azospira	1	1	1	0	0	1	1	1	1	1	1	1	1	1	1	1	0	1
4	1	Characterization of nitrous oxide reduction by Azospira sp. HJ23 isolated from advanced wastewater treatment sludge	Hyung-Joo Park et al,2020														<1	30	Anoxic	neutral	7	Liquid culture systems	Azospira sp. HJ23	none	Single	MK568541	Proteobacteria	Betaproteobacteria	Rhodocyclales	Rhodocyclaceae	Azospira	1	1	0	0	0	0	0	1	0	1	1	1	1	1	1	1	0	1
5	1	Characterization of nitrous oxide reduction by Azospira sp. HJ23 isolated from advanced wastewater treatment sludge	Hyung-Joo Park et al,2020														<1	30	Anoxic	neutral	7	Liquid culture systems	Bacillus sp. 42	none	Single	EF537011	Firmicutes	Bacilli	Bacillales	Bacillaceae	Bacillus	1	1	1	0	0	1	1	0	1	1	0	0	0	0	0	0	0	0
6	1	Characterization of nitrous oxide reduction by Azospira sp. HJ23 isolated from advanced wastewater treatment sludge	Hyung-Joo Park et al,2020														<1	30	Anoxic	neutral	7	Liquid culture systems	Azospira sp. HJ23	none	Single	MK568541	Proteobacteria	Betaproteobacteria	Rhodocyclales	Rhodocyclaceae	Azospira	1	1	1	0	0	1	1	1	1	1	1	1	1	1	1	1	0	1
7	1	Characterization of nitrous oxide reduction by Azospira sp. HJ23 isolated from advanced wastewater treatment sludge	Hyung-Joo Park et al,2020														<1	30	Anoxic	neutral	7	Liquid culture systems	Azospira sp. HJ23	none	Single	MK568541	Proteobacteria	Betaproteobacteria	Rhodocyclales	Rhodocyclaceae	Azospira	1	1	0	0	0	0	0	1	0	1	1	1	1	1	1	1	0	1
8	1	Characterization of nitrous oxide reduction by Azospira sp. HJ23 isolated from advanced wastewater treatment sludge	Hyung-Joo Park et al,2020														<1	30	Anoxic	neutral	7	Liquid culture systems	Bacillus sp. 42	none	Single	EF537011	Firmicutes	Bacilli	Bacillales	Bacillaceae	Bacillus	1	1	1	0	0	1	1	0	1	1	0	0	0	0	0	0	0	0
9	1	Characterization of nitrous oxide reduction by Azospira sp. HJ23 isolated from advanced wastewater treatment sludge	Hyung-Joo Park et al,2020														<1	30	Anoxic	neutral	7	Liquid culture systems	Azospira sp. HJ23	none	Single	MK568541	Proteobacteria	Betaproteobacteria	Rhodocyclales	Rhodocyclaceae	Azospira	1	1	0	0	0	0	0	1	0	1	1	1	1	1	1	1	0	1
10	1	Characterization of nitrous oxide reduction by Azospira sp. HJ23 isolated from advanced wastewater treatment sludge	Hyung-Joo Park et al,2020														<1	30	Anoxic	neutral	7	Liquid culture systems	Azospira sp. HJ23	none	Single	MK568541	Proteobacteria	Alphaproteobacteria	Rhodospirillales	Rhodospirillaceae	Azospira	1	1	0	0	0	0	0	1	0	1	1	1	1	1	1	1	0	1
11	1	Characterization of nitrous oxide reduction by Azospira sp. HJ23 isolated from advanced wastewater treatment sludge	Hyung-Joo Park et al,2020														<1	30	Anoxic	neutral	7	Liquid culture systems	Bacillus sp. 42	none	Single	EF537011	Firmicutes	Bacilli	Bacillales	Bacillaceae	Bacillus	1	1	1	0	0	1	1	0	1	1	0	0	0	0	0	0	0	0
12	1	Characterization of nitrous oxide reduction by Azospira sp. HJ23 isolated from advanced wastewater treatment sludge	Hyung-Joo Park et al,2020														<1	30	Anoxic	neutral	7	Liquid culture systems	Azospira sp. HJ23	none	Single	MK568541	Proteobacteria	Betaproteobacteria	Rhodocyclales	Rhodocyclaceae	Azospira	1	1	1	0	0	1	1	1	1	1	1	1	1	1	1	1	0	1
13	1	Characterization of nitrous oxide reduction by Azospira sp. HJ23 isolated from advanced wastewater treatment sludge	Hyung-Joo Park et al,2020														<1	30	Anoxic	neutral	7	Liquid culture systems	Azospira sp. HJ23	none	Single	MK568541	Proteobacteria	Betaproteobacteria	Rhodocyclales	Rhodocyclaceae	Azospira	1	1	0	0	0	0	0	1	0	1	1	1	1	1	1	1	0	1
14	1	Characterization of nitrous oxide reduction by Azospira sp. HJ23 isolated from advanced wastewater treatment sludge	Hyung-Joo Park et al,2020														<1	30	Anoxic	neutral	7	Liquid culture systems	Bacillus sp. 42	none	Single	EF537011	Firmicutes	Bacilli	Bacillales	Bacillaceae	Bacillus	1	1	1	0	0	1	1	0	1	1	0	0	0	0	0	0	0	0
15	1	Characterization of nitrous oxide reduction by Azospira sp. HJ23 isolated from advanced wastewater treatment sludge	Hyung-Joo Park et al,2020														<1	30	Anoxic	neutral	7	Liquid culture systems	Azospira sp. HJ23	none	Single	MK568541	Proteobacteria	Betaproteobacteria	Rhodocyclales	Rhodocyclaceae	Azospira	1	1	1	0	0	1	1	1	1	1	1	1	1	1	1	1	0	1
16	1	Characterization of nitrous oxide reduction by Azospira sp. HJ23 isolated from advanced wastewater treatment sludge	Hyung-Joo Park et al,2020														<1	30	Anoxic	neutral	7	Liquid culture systems	Azospira sp. HJ23	none	Single	MK568541	Proteobacteria	Betaproteobacteria	Rhodocyclales	Rhodocyclaceae	Azospira	1	1	0	0	0	0	0	1	0	1	1	1	1	1	1	1	0	1
17	1	Characterization of nitrous oxide reduction by Azospira sp. HJ23 isolated from advanced wastewater treatment sludge	Hyung-Joo Park et al,2020														<1	30	Anoxic	neutral	7	Liquid culture systems	Bacillus sp. 42	none	Single	EF537011	Firmicutes	Bacilli	Bacillales	Bacillaceae	Bacillus	1	1	1	0	0	1	1	0	1	1	0	0	0	0	0	0	0	0
18	1	Characterization of nitrous oxide reduction by Azospira sp. HJ23 isolated from advanced wastewater treatment sludge	Hyung-Joo Park et al,2020														<1	30	Anoxic	neutral	7	Liquid culture systems	Azospira sp. HJ23	none	Single	MK568541	Proteobacteria	Betaproteobacteria	Rhodocyclales	Rhodocyclaceae	Azospira	1	1	1	0	0	1	1	1	1	1	1	1	1	1	1	1	0	1
19	1	Characterization of nitrous oxide reduction by Azospira sp. HJ23 isolated from advanced wastewater treatment sludge	Hyung-Joo Park et al,2020														1-5	30	Anoxic	acid	5	Liquid culture systems	Azospira sp. HJ23	none	Single	MK568541	Proteobacteria	Betaproteobacteria	Rhodocyclales	Rhodocyclaceae	Azospira	1	1	0	0	0	0	0	1	0	1	1	1	1	1	1	1	0	1
20	1	Characterization of nitrous oxide reduction by Azospira sp. HJ23 isolated from advanced wastewater treatment sludge	Hyung-Joo Park et al,2020														1-5	30	Anoxic	acid	6	Liquid culture systems	Azospira sp. HJ23	none	Single	MK568541	Proteobacteria	Betaproteobacteria	Rhodocyclales	Rhodocyclaceae	Azospira	1	1	0	0	0	0	0	1	0	1	1	1	1	1	1	1	0	1
21	1	Characterization of nitrous oxide reduction by Azospira sp. HJ23 isolated from advanced wastewater treatment sludge	Hyung-Joo Park et al,2020														1-5	30	Anoxic	neutral	7	Liquid culture systems	Azospira sp. HJ23	none	Single	MK568541	Proteobacteria	Betaproteobacteria	Rhodocyclales	Rhodocyclaceae	Azospira	1	1	0	0	0	0	0	1	0	1	1	1	1	1	1	1	0	1
22	1	Characterization of nitrous oxide reduction by Azospira sp. HJ23 isolated from advanced wastewater treatment sludge	Hyung-Joo Park et al,2020														1-5	30	Anoxic	alkaline	8	Liquid culture systems	Azospira sp. HJ23	none	Single	MK568541	Proteobacteria	Betaproteobacteria	Rhodocyclales	Rhodocyclaceae	Azospira	1	1	0	0	0	0	0	1	0	1	1	1	1	1	1	1	0	1
23	1	Characterization of nitrous oxide reduction by Azospira sp. HJ23 isolated from advanced wastewater treatment sludge	Hyung-Joo Park et al,2020														1-5	30	Anoxic	neutral	7	Liquid culture systems	Azospira sp. HJ23	none	Single	MK568541	Proteobacteria	Betaproteobacteria	Rhodocyclales	Rhodocyclaceae	Azospira	1	1	0	0	0	0	0	1	0	1	1	1	1	1	1	1	0	1
24	1	Characterization of nitrous oxide reduction by Azospira sp. HJ23 isolated from advanced wastewater treatment sludge	Hyung-Joo Park et al,2020														1-5	30	Anoxic	neutral	7	Liquid culture systems	Azospira sp. HJ23	none	Single	MK568541	Proteobacteria	Betaproteobacteria	Rhodocyclales	Rhodocyclaceae	Azospira	1	1	0	0	0	0	0	1	0	1	1	1	1	1	1	1	0	1
25	1	Characterization of nitrous oxide reduction by Azospira sp. HJ23 isolated from advanced wastewater treatment sludge	Hyung-Joo Park et al,2020														1-5	30	Anoxic	neutral	7	Liquid culture systems	Azospira sp. HJ23	none	Single	MK568541	Proteobacteria	Betaproteobacteria	Rhodocyclales	Rhodocyclaceae	Azospira	1	1	0	0	0	0	0	1	0	1	1	1	1	1	1	1	0	1
26	1	Characterization of nitrous oxide reduction by Azospira sp. HJ23 isolated from advanced wastewater treatment sludge	Hyung-Joo Park et al,2020														1-5	30	Anoxic	neutral	7	Liquid culture systems	Azospira sp. HJ23	none	Single	MK568541	Proteobacteria	Betaproteobacteria	Rhodocyclales	Rhodocyclaceae	Azospira	1	1	0	0	0	0	0	1	0	1	1	1	1	1	1	1	0	1
27	1	Characterization of nitrous oxide reduction by Azospira sp. HJ23 isolated from advanced wastewater treatment sludge	Hyung-Joo Park et al,2020														1-5	30	Anoxic	neutral	7	Liquid culture systems	Azospira sp. HJ23	none	Single	MK568541	Proteobacteria	Betaproteobacteria	Rhodocyclales	Rhodocyclaceae	Azospira	1	1	0	0	0	0	0	1	0	1	1	1	1	1	1	1	0	1
28	2	Nitrous oxide (N2O)-reducing denitrifier-inoculated organic fertilizer mitigates N2O emissions from agricultural soils	Gao et al,2017	1.0-1.2	>30	30.03	32.67	37.28	1-2	<20	<20	20-60	>80	>300	>5000	>1050	10-60	30	Anoxic	acid	6.4	Soil-based systems	A. sp. KH32C	107–108	Single	AB551570	Proteobacteria	Betaproteobacteria	Rhodocyclales	Zoogloeaceae	Azoarcus	1	1	0	0	0	1	1	1	1	1	1	1	1	1	1	1	0	1
29	2	Nitrous oxide (N2O)-reducing denitrifier-inoculated organic fertilizer mitigates N2O emissions from agricultural soils	Gao et al,2017	1.0-1.2	>30	30.03	32.67	37.28	1-2	<20	<20	20-60	>80	>300	>5000	>1050	10-60	30	Anoxic	acid	6.4	Soil-based systems	A. sp. TSA2s	107–108	Single	AB542370	Proteobacteria	Alphaproteobacteria	Rhodospirillales	Azospirillaceae	Azospira	1	1	0	0	1	0	0	1	0	1	1	1	1	1	1	1	0	1
30	2	Nitrous oxide (N2O)-reducing denitrifier-inoculated organic fertilizer mitigates N2O emissions from agricultural soils	Gao et al,2017	1.0-1.2	>30	30.03	32.67	37.28	1-2	<20	<20	20-60	>80	>300	>5000	>1050	10-60	30	Anoxic	acid	6.4	Soil-based systems	A. sp. TSH100	107–108	Single	AB508901	Proteobacteria	Alphaproteobacteria	Rhodospirillales	Azospirillaceae	Azospira	1	1	0	0	1	0	0	1	0	1	1	1	1	1	1	1	0	1
31	2	Nitrous oxide (N2O)-reducing denitrifier-inoculated organic fertilizer mitigates N2O emissions from agricultural soils	Gao et al,2017	1.0-1.2	>30	30.03	32.67	37.28	1-2	<20	<20	20-60	>80	>300	>5000	>1050	10-60	30	Anoxic	acid	6.4	Soil-based systems	A. sp. TSO41-3	107–108	Single	AB545635	Proteobacteria	Alphaproteobacteria	Rhodospirillales	Azospirillaceae	Azospira	1	1	0	0	1	0	0	1	0	1	1	1	1	1	1	1	0	1
32	2	Nitrous oxide (N2O)-reducing denitrifier-inoculated organic fertilizer mitigates N2O emissions from agricultural soils	Gao et al,2017	1.0-1.2	>30	30.03	32.67	37.28	1-2	<20	<20	20-60	>80	>300	>5000	>1050	10-60	30	Anoxic	acid	6.4	Soil-based systems	A. sp. TSO5	107–108	Single	AB545618	Proteobacteria	Alphaproteobacteria	Rhodospirillales	Azospirillaceae	Azospira	1	1	0	0	1	0	0	1	0	1	1	1	1	1	1	1	0	1
33	2	Nitrous oxide (N2O)-reducing denitrifier-inoculated organic fertilizer mitigates N2O emissions from agricultural soils	Gao et al,2017	1.0-1.2	>30	30.03	32.67	37.28	1-2	<20	<20	20-60	>80	>300	>5000	>1050	10-60	30	Anoxic	acid	6.4	Soil-based systems	A. sp. TSO7	107–108	Single	AB545619	Proteobacteria	Alphaproteobacteria	Rhodospirillales	Azospirillaceae	Azospira	1	1	0	0	1	0	0	1	0	1	1	1	1	1	1	1	0	1
34	2	Nitrous oxide (N2O)-reducing denitrifier-inoculated organic fertilizer mitigates N2O emissions from agricultural soils	Gao et al,2017	1.0-1.2	>30	30.03	32.67	37.28	1-2	<20	<20	20-60	>80	>300	>5000	>1050	10-60	30	Anoxic	acid	6.4	Soil-based systems	A. sp. UNPF1	107–108	Single	AB696837	Proteobacteria	Alphaproteobacteria	Rhodospirillales	Azospirillaceae	Azospira	1	1	0	0	1	0	0	1	0	1	1	1	1	1	1	1	0	1
35	2	Nitrous oxide (N2O)-reducing denitrifier-inoculated organic fertilizer mitigates N2O emissions from agricultural soils	Gao et al,2017	1.0-1.2	>30	30.03	32.67	37.28	1-2	<20	<20	20-60	>80	>300	>5000	>1050	10-60	30	Anoxic	acid	6.4	Soil-based systems	B. sp. KH20C	107–108	Single	AB551573	Proteobacteria	Alphaproteobacteria	Hyphomicrobiales	Nitrobacteraceae	Bradyrhizobium	1	0	1	0	1	0	0	1	0	1	1	1	1	1	1	1	0	1
36	2	Nitrous oxide (N2O)-reducing denitrifier-inoculated organic fertilizer mitigates N2O emissions from agricultural soils	Gao et al,2017	1.0-1.2	>30	30.03	32.67	37.28	1-2	<20	<20	20-60	>80	>300	>5000	>1050	10-60	30	Anoxic	acid	6.4	Soil-based systems	B. sp. UNPF42	107–108	Single	AB696853	Proteobacteria	Alphaproteobacteria	Hyphomicrobiales	Nitrobacteraceae	Bradyrhizobium	1	0	1	0	1	0	0	1	0	1	1	1	1	1	1	1	0	1
37	2	Nitrous oxide (N2O)-reducing denitrifier-inoculated organic fertilizer mitigates N2O emissions from agricultural soils	Gao et al,2017	1.0-1.2	>30	30.03	32.67	37.28	1-2	<20	<20	20-60	>80	>300	>5000	>1050	10-60	30	Anoxic	acid	6.4	Soil-based systems	D. sp. YNH11B	107–108	Single	AB551616	Proteobacteria	Gammaproteobacteria	Lysobacterales	Rhodanobacteraceae	Dyella	0	0	0	0	1	0	0	0	0	0	0	1	1	0	0	0	0	0
38	2	Nitrous oxide (N2O)-reducing denitrifier-inoculated organic fertilizer mitigates N2O emissions from agricultural soils	Gao et al,2017	1.0-1.2	>30	30.03	32.67	37.28	1-2	<20	<20	20-60	>80	>300	>5000	>1050	10-60	30	Anoxic	acid	6.4	Soil-based systems	H. sp. TSO45-3	107–108	Single	AB545636	Proteobacteria	Betaproteobacteria	Burkholderiales	Oxalobacteraceae	Herbaspirillum	1	1	0	0	0	0	0	1	0	0	0	0	0	0	0	0	0	0
39	2	Nitrous oxide (N2O)-reducing denitrifier-inoculated organic fertilizer mitigates N2O emissions from agricultural soils	Gao et al,2017	1.0-1.2	>30	30.03	32.67	37.28	1-2	<20	<20	20-60	>80	>300	>5000	>1050	10-60	30	Anoxic	acid	6.4	Soil-based systems	H. sp. TSO49-2	107–108	Single	AB545656	Proteobacteria	Betaproteobacteria	Burkholderiales	Oxalobacteraceae	Herbaspirillum	1	1	0	0	0	0	0	1	0	0	0	0	0	0	0	0	0	0
40	2	Nitrous oxide (N2O)-reducing denitrifier-inoculated organic fertilizer mitigates N2O emissions from agricultural soils	Gao et al,2017	1.0-1.2	>30	30.03	32.67	37.28	1-2	<20	<20	20-60	>80	>300	>5000	>1050	10-60	30	Anoxic	acid	6.4	Soil-based systems	H. sp. UKPF19	107–108	Single	AB769219	Proteobacteria	Betaproteobacteria	Burkholderiales	Oxalobacteraceae	Herbaspirillum	1	1	0	0	0	0	0	1	0	0	0	0	0	0	0	0	0	0
41	2	Nitrous oxide (N2O)-reducing denitrifier-inoculated organic fertilizer mitigates N2O emissions from agricultural soils	Gao et al,2017	1.0-1.2	>30	30.03	32.67	37.28	1-2	<20	<20	20-60	>80	>300	>5000	>1050	10-60	30	Anoxic	acid	6.4	Soil-based systems	H. sp. UKPF54	107–108	Single	AB769220	Proteobacteria	Betaproteobacteria	Burkholderiales	Oxalobacteraceae	Noviherbaspirillum	1	1	0	0	0	0	0	1	0	0	0	0	0	0	0	0	0	0
42	2	Nitrous oxide (N2O)-reducing denitrifier-inoculated organic fertilizer mitigates N2O emissions from agricultural soils	Gao et al,2017	1.0-1.2	>30	30.03	32.67	37.28	1-2	<20	<20	20-60	>80	>300	>5000	>1050	10-60	30	Anoxic	acid	6.4	Soil-based systems	H. sp. UKPF56b	107–108	Single	AB769221	Proteobacteria	Betaproteobacteria	Burkholderiales	Oxalobacteraceae	Herbaspirillum	1	1	0	0	0	0	0	1	0	0	0	0	0	0	0	0	0	0
43	2	Nitrous oxide (N2O)-reducing denitrifier-inoculated organic fertilizer mitigates N2O emissions from agricultural soils	Gao et al,2017	1.0-1.2	>30	30.03	32.67	37.28	1-2	<20	<20	20-60	>80	>300	>5000	>1050	10-60	30	Anoxic	acid	6.4	Soil-based systems	H. sp. UKPF9c	107–108	Single	AB769217	Proteobacteria	Betaproteobacteria	Burkholderiales	Oxalobacteraceae	Herbaspirillum	1	1	0	0	0	0	0	1	0	0	0	0	0	0	0	0	0	0
44	2	Nitrous oxide (N2O)-reducing denitrifier-inoculated organic fertilizer mitigates N2O emissions from agricultural soils	Gao et al,2017	1.0-1.2	>30	30.03	32.67	37.28	1-2	<20	<20	20-60	>80	>300	>5000	>1050	10-60	30	Anoxic	acid	6.4	Soil-based systems	N. sp. KS31B	107–108	Single	AB551589	Bacteroidota	Chitinophagia	Chitinophagales	Chitinophagaceae	Niastella	1	1	0	1	0	0	0	0	0	1	0	0	0	0	0	0	0	0
45	2	Nitrous oxide (N2O)-reducing denitrifier-inoculated organic fertilizer mitigates N2O emissions from agricultural soils	Gao et al,2017	1.0-1.2	>30	30.03	32.67	37.28	1-2	<20	<20	20-60	>80	>300	>5000	>1050	10-60	30	Anoxic	acid	6.4	Soil-based systems	Z. sp. UNPF89	107–108	Single	AB696880	Proteobacteria	Betaproteobacteria	Rhodocyclales	Zoogloeaceae	Zoogloea	1	1	0	0	0	0	0	1	0	1	1	1	1	1	1	1	0	1
46	2	Nitrous oxide (N2O)-reducing denitrifier-inoculated organic fertilizer mitigates N2O emissions from agricultural soils	Gao et al,2017	1.0-1.2	>30	30.03	32.67	37.28	1-2	<20	<20	20-60	>80	>300	>5000	>1050	10-60	30	Anoxic	acid	6.4	Soil-based systems	A. sp. KH32C	107–108	Single	AB551570	Proteobacteria	Betaproteobacteria	Rhodocyclales	Zoogloeaceae	Azoarcus	1	1	0	0	0	1	1	1	1	1	1	1	1	1	1	1	0	1
47	2	Nitrous oxide (N2O)-reducing denitrifier-inoculated organic fertilizer mitigates N2O emissions from agricultural soils	Gao et al,2017	1.0-1.2	>30	30.03	32.67	37.28	1-2	<20	<20	20-60	>80	>300	>5000	>1050	10-60	30	Anoxic	acid	6.4	Soil-based systems	A. sp. TSA2s	107–108	Single	AB542370	Proteobacteria	Alphaproteobacteria	Rhodospirillales	Azospirillaceae	Azospira	1	1	0	0	1	0	0	1	0	1	1	1	1	1	1	1	0	1
48	2	Nitrous oxide (N2O)-reducing denitrifier-inoculated organic fertilizer mitigates N2O emissions from agricultural soils	Gao et al,2017	1.0-1.2	>30	30.03	32.67	37.28	1-2	<20	<20	20-60	>80	>300	>5000	>1050	10-60	30	Anoxic	acid	6.4	Soil-based systems	A. sp. TSH100	107–108	Single	AB508901	Proteobacteria	Alphaproteobacteria	Rhodospirillales	Azospirillaceae	Azospira	1	1	0	0	1	0	0	1	0	1	1	1	1	1	1	1	0	1
49	2	Nitrous oxide (N2O)-reducing denitrifier-inoculated organic fertilizer mitigates N2O emissions from agricultural soils	Gao et al,2017	1.0-1.2	>30	30.03	32.67	37.28	1-2	<20	<20	20-60	>80	>300	>5000	>1050	10-60	30	Anoxic	acid	6.4	Soil-based systems	A. sp. TSO41-3	107–108	Single	AB545635	Proteobacteria	Alphaproteobacteria	Rhodospirillales	Azospirillaceae	Azospira	1	1	0	0	1	0	0	1	0	1	1	1	1	1	1	1	0	1
50	2	Nitrous oxide (N2O)-reducing denitrifier-inoculated organic fertilizer mitigates N2O emissions from agricultural soils	Gao et al,2017	1.0-1.2	>30	30.03	32.67	37.28	1-2	<20	<20	20-60	>80	>300	>5000	>1050	10-60	30	Anoxic	acid	6.4	Soil-based systems	A. sp. TSO5	107–108	Single	AB545618	Proteobacteria	Alphaproteobacteria	Rhodospirillales	Azospirillaceae	Azospira	1	1	0	0	1	0	0	1	0	1	1	1	1	1	1	1	0	1
51	2	Nitrous oxide (N2O)-reducing denitrifier-inoculated organic fertilizer mitigates N2O emissions from agricultural soils	Gao et al,2017	1.0-1.2	>30	30.03	32.67	37.28	1-2	<20	<20	20-60	>80	>300	>5000	>1050	10-60	30	Anoxic	acid	6.4	Soil-based systems	A. sp. TSO7	107–108	Single	AB545619	Proteobacteria	Alphaproteobacteria	Rhodospirillales	Azospirillaceae	Azospira	1	1	0	0	1	0	0	1	0	1	1	1	1	1	1	1	0	1
52	2	Nitrous oxide (N2O)-reducing denitrifier-inoculated organic fertilizer mitigates N2O emissions from agricultural soils	Gao et al,2017	1.0-1.2	>30	30.03	32.67	37.28	1-2	<20	<20	20-60	>80	>300	>5000	>1050	10-60	30	Anoxic	acid	6.4	Soil-based systems	A. sp. UNPF1	107–108	Single	AB696837	Proteobacteria	Alphaproteobacteria	Rhodospirillales	Azospirillaceae	Azospira	1	1	0	0	1	0	0	1	0	1	1	1	1	1	1	1	0	1
53	2	Nitrous oxide (N2O)-reducing denitrifier-inoculated organic fertilizer mitigates N2O emissions from agricultural soils	Gao et al,2017	1.0-1.2	>30	30.03	32.67	37.28	1-2	<20	<20	20-60	>80	>300	>5000	>1050	10-60	30	Anoxic	acid	6.4	Soil-based systems	B. sp. KH20C	107–108	Single	AB551573	Proteobacteria	Alphaproteobacteria	Hyphomicrobiales	Nitrobacteraceae	Bradyrhizobium	1	0	1	0	1	0	0	1	0	1	1	1	1	1	1	1	0	1
54	2	Nitrous oxide (N2O)-reducing denitrifier-inoculated organic fertilizer mitigates N2O emissions from agricultural soils	Gao et al,2017	1.0-1.2	>30	30.03	32.67	37.28	1-2	<20	<20	20-60	>80	>300	>5000	>1050	10-60	30	Anoxic	acid	6.4	Soil-based systems	B. sp. UNPF42	107–108	Single	AB696853	Proteobacteria	Alphaproteobacteria	Hyphomicrobiales	Nitrobacteraceae	Bradyrhizobium	1	0	1	0	1	0	0	1	0	1	1	1	1	1	1	1	0	1
55	2	Nitrous oxide (N2O)-reducing denitrifier-inoculated organic fertilizer mitigates N2O emissions from agricultural soils	Gao et al,2017	1.0-1.2	>30	30.03	32.67	37.28	1-2	<20	<20	20-60	>80	>300	>5000	>1050	10-60	30	Anoxic	acid	6.4	Soil-based systems	D. sp. YNH11B	107–108	Single	AB551616	Proteobacteria	Gammaproteobacteria	Lysobacterales	Rhodanobacteraceae	Dyella	0	0	0	0	1	0	0	0	0	0	0	1	1	0	0	0	0	0
56	2	Nitrous oxide (N2O)-reducing denitrifier-inoculated organic fertilizer mitigates N2O emissions from agricultural soils	Gao et al,2017	1.0-1.2	>30	30.03	32.67	37.28	1-2	<20	<20	20-60	>80	>300	>5000	>1050	10-60	30	Anoxic	acid	6.4	Soil-based systems	H. sp. TSO45-3	107–108	Single	AB545636	Proteobacteria	Betaproteobacteria	Burkholderiales	Oxalobacteraceae	Herbaspirillum	1	1	0	0	0	0	0	1	0	0	0	0	0	0	0	0	0	0
57	2	Nitrous oxide (N2O)-reducing denitrifier-inoculated organic fertilizer mitigates N2O emissions from agricultural soils	Gao et al,2017	1.0-1.2	>30	30.03	32.67	37.28	1-2	<20	<20	20-60	>80	>300	>5000	>1050	10-60	30	Anoxic	acid	6.4	Soil-based systems	H. sp. TSO49-2	107–108	Single	AB545656	Proteobacteria	Betaproteobacteria	Burkholderiales	Oxalobacteraceae	Herbaspirillum	1	1	0	0	0	0	0	1	0	0	0	0	0	0	0	0	0	0
58	2	Nitrous oxide (N2O)-reducing denitrifier-inoculated organic fertilizer mitigates N2O emissions from agricultural soils	Gao et al,2017	1.0-1.2	>30	30.03	32.67	37.28	1-2	<20	<20	20-60	>80	>300	>5000	>1050	10-60	30	Anoxic	acid	6.4	Soil-based systems	H. sp. UKPF19	107–108	Single	AB769219	Proteobacteria	Betaproteobacteria	Burkholderiales	Oxalobacteraceae	Herbaspirillum	1	1	0	0	0	0	0	1	0	0	0	0	0	0	0	0	0	0
59	2	Nitrous oxide (N2O)-reducing denitrifier-inoculated organic fertilizer mitigates N2O emissions from agricultural soils	Gao et al,2017	1.0-1.2	>30	30.03	32.67	37.28	1-2	<20	<20	20-60	>80	>300	>5000	>1050	10-60	30	Anoxic	acid	6.4	Soil-based systems	H. sp. UKPF54	107–108	Single	AB769220	Proteobacteria	Betaproteobacteria	Burkholderiales	Oxalobacteraceae	Noviherbaspirillum	1	1	0	0	0	0	0	1	0	0	0	0	0	0	0	0	0	0
60	2	Nitrous oxide (N2O)-reducing denitrifier-inoculated organic fertilizer mitigates N2O emissions from agricultural soils	Gao et al,2017	1.0-1.2	>30	30.03	32.67	37.28	1-2	<20	<20	20-60	>80	>300	>5000	>1050	10-60	30	Anoxic	acid	6.4	Soil-based systems	H. sp. UKPF56b	107–108	Single	AB769221	Proteobacteria	Betaproteobacteria	Burkholderiales	Oxalobacteraceae	Herbaspirillum	1	1	0	0	0	0	0	1	0	0	0	0	0	0	0	0	0	0
61	2	Nitrous oxide (N2O)-reducing denitrifier-inoculated organic fertilizer mitigates N2O emissions from agricultural soils	Gao et al,2017	1.0-1.2	>30	30.03	32.67	37.28	1-2	<20	<20	20-60	>80	>300	>5000	>1050	10-60	30	Anoxic	acid	6.4	Soil-based systems	H. sp. UKPF9c	107–108	Single	AB769217	Proteobacteria	Betaproteobacteria	Burkholderiales	Oxalobacteraceae	Herbaspirillum	1	1	0	0	0	0	0	1	0	0	0	0	0	0	0	0	0	0
62	2	Nitrous oxide (N2O)-reducing denitrifier-inoculated organic fertilizer mitigates N2O emissions from agricultural soils	Gao et al,2017	1.0-1.2	>30	30.03	32.67	37.28	1-2	<20	<20	20-60	>80	>300	>5000	>1050	10-60	30	Anoxic	acid	6.4	Soil-based systems	N. sp. KS31B	107–108	Single	AB551589	Bacteroidota	Chitinophagia	Chitinophagales	Chitinophagaceae	Niastella	1	1	0	1	0	0	0	0	0	1	0	0	0	0	0	0	0	0
63	2	Nitrous oxide (N2O)-reducing denitrifier-inoculated organic fertilizer mitigates N2O emissions from agricultural soils	Gao et al,2017	1.0-1.2	>30	30.03	32.67	37.28	1-2	<20	<20	20-60	>80	>300	>5000	>1050	10-60	30	Anoxic	acid	6.4	Soil-based systems	Z. sp. UNPF89	107–108	Single	AB696880	Proteobacteria	Betaproteobacteria	Rhodocyclales	Zoogloeaceae	Zoogloea	1	1	0	0	0	0	0	1	0	1	1	1	1	1	1	1	0	1
64	2	Nitrous oxide (N2O)-reducing denitrifier-inoculated organic fertilizer mitigates N2O emissions from agricultural soils	Gao et al,2017	<1.0	>30	40.61	35.92	23.45	>2	>40	<20	>60	40-80	>300	2000-5000	<1000	10-60	30	Anoxic	acid	5.6	Soil-based systems	A. sp. KH32C	107–108	Single	AB551570	Proteobacteria	Betaproteobacteria	Rhodocyclales	Zoogloeaceae	Azoarcus	1	1	0	0	0	1	1	1	1	1	1	1	1	1	1	1	0	1
65	2	Nitrous oxide (N2O)-reducing denitrifier-inoculated organic fertilizer mitigates N2O emissions from agricultural soils	Gao et al,2017	<1.0	>30	40.61	35.92	23.45	>2	>40	<20	>60	40-80	>300	2000-5000	<1000	10-60	30	Anoxic	acid	5.6	Soil-based systems	A. sp. TSA2s	107–108	Single	AB542370	Proteobacteria	Alphaproteobacteria	Rhodospirillales	Azospirillaceae	Azospira	1	1	0	0	1	0	0	1	0	1	1	1	1	1	1	1	0	1
66	2	Nitrous oxide (N2O)-reducing denitrifier-inoculated organic fertilizer mitigates N2O emissions from agricultural soils	Gao et al,2017	<1.0	>30	40.61	35.92	23.45	>2	>40	<20	>60	40-80	>300	2000-5000	<1000	10-60	30	Anoxic	acid	5.6	Soil-based systems	A. sp. TSH100	107–108	Single	AB508901	Proteobacteria	Alphaproteobacteria	Rhodospirillales	Azospirillaceae	Azospira	1	1	0	0	1	0	0	1	0	1	1	1	1	1	1	1	0	1
67	2	Nitrous oxide (N2O)-reducing denitrifier-inoculated organic fertilizer mitigates N2O emissions from agricultural soils	Gao et al,2017	<1.0	>30	40.61	35.92	23.45	>2	>40	<20	>60	40-80	>300	2000-5000	<1000	10-60	30	Anoxic	acid	5.6	Soil-based systems	A. sp. TSO41-3	107–108	Single	AB545635	Proteobacteria	Alphaproteobacteria	Rhodospirillales	Azospirillaceae	Azospira	1	1	0	0	1	0	0	1	0	1	1	1	1	1	1	1	0	1
68	2	Nitrous oxide (N2O)-reducing denitrifier-inoculated organic fertilizer mitigates N2O emissions from agricultural soils	Gao et al,2017	<1.0	>30	40.61	35.92	23.45	>2	>40	<20	>60	40-80	>300	2000-5000	<1000	10-60	30	Anoxic	acid	5.6	Soil-based systems	A. sp. TSO5	107–108	Single	AB545618	Proteobacteria	Alphaproteobacteria	Rhodospirillales	Azospirillaceae	Azospira	1	1	0	0	1	0	0	1	0	1	1	1	1	1	1	1	0	1
69	2	Nitrous oxide (N2O)-reducing denitrifier-inoculated organic fertilizer mitigates N2O emissions from agricultural soils	Gao et al,2017	<1.0	>30	40.61	35.92	23.45	>2	>40	<20	>60	40-80	>300	2000-5000	<1000	10-60	30	Anoxic	acid	5.6	Soil-based systems	A. sp. TSO7	107–108	Single	AB545619	Proteobacteria	Alphaproteobacteria	Rhodospirillales	Azospirillaceae	Azospira	1	1	0	0	1	0	0	1	0	1	1	1	1	1	1	1	0	1
70	2	Nitrous oxide (N2O)-reducing denitrifier-inoculated organic fertilizer mitigates N2O emissions from agricultural soils	Gao et al,2017	<1.0	>30	40.61	35.92	23.45	>2	>40	<20	>60	40-80	>300	2000-5000	<1000	10-60	30	Anoxic	acid	5.6	Soil-based systems	A. sp. UNPF1	107–108	Single	AB696837	Proteobacteria	Alphaproteobacteria	Rhodospirillales	Azospirillaceae	Azospira	1	1	0	0	1	0	0	1	0	1	1	1	1	1	1	1	0	1
71	2	Nitrous oxide (N2O)-reducing denitrifier-inoculated organic fertilizer mitigates N2O emissions from agricultural soils	Gao et al,2017	<1.0	>30	40.61	35.92	23.45	>2	>40	<20	>60	40-80	>300	2000-5000	<1000	10-60	30	Anoxic	acid	5.6	Soil-based systems	B. sp. KH20C	107–108	Single	AB551573	Proteobacteria	Alphaproteobacteria	Hyphomicrobiales	Nitrobacteraceae	Bradyrhizobium	1	0	1	0	1	0	0	1	0	1	1	1	1	1	1	1	0	1
72	2	Nitrous oxide (N2O)-reducing denitrifier-inoculated organic fertilizer mitigates N2O emissions from agricultural soils	Gao et al,2017	<1.0	>30	40.61	35.92	23.45	>2	>40	<20	>60	40-80	>300	2000-5000	<1000	10-60	30	Anoxic	acid	5.6	Soil-based systems	B. sp. UNPF42	107–108	Single	AB696853	Proteobacteria	Alphaproteobacteria	Hyphomicrobiales	Nitrobacteraceae	Bradyrhizobium	1	0	1	0	1	0	0	1	0	1	1	1	1	1	1	1	0	1
73	2	Nitrous oxide (N2O)-reducing denitrifier-inoculated organic fertilizer mitigates N2O emissions from agricultural soils	Gao et al,2017	<1.0	>30	40.61	35.92	23.45	>2	>40	<20	>60	40-80	>300	2000-5000	<1000	10-60	30	Anoxic	acid	5.6	Soil-based systems	D. sp. YNH11B	107–108	Single	AB551616	Proteobacteria	Gammaproteobacteria	Lysobacterales	Rhodanobacteraceae	Dyella	0	0	0	0	1	0	0	0	0	0	0	1	1	0	0	0	0	0
74	2	Nitrous oxide (N2O)-reducing denitrifier-inoculated organic fertilizer mitigates N2O emissions from agricultural soils	Gao et al,2017	<1.0	>30	40.61	35.92	23.45	>2	>40	<20	>60	40-80	>300	2000-5000	<1000	10-60	30	Anoxic	acid	5.6	Soil-based systems	H. sp. TSO45-3	107–108	Single	AB545636	Proteobacteria	Betaproteobacteria	Burkholderiales	Oxalobacteraceae	Herbaspirillum	1	1	0	0	0	0	0	1	0	0	0	0	0	0	0	0	0	0
75	2	Nitrous oxide (N2O)-reducing denitrifier-inoculated organic fertilizer mitigates N2O emissions from agricultural soils	Gao et al,2017	<1.0	>30	40.61	35.92	23.45	>2	>40	<20	>60	40-80	>300	2000-5000	<1000	10-60	30	Anoxic	acid	5.6	Soil-based systems	H. sp. TSO49-2	107–108	Single	AB545656	Proteobacteria	Betaproteobacteria	Burkholderiales	Oxalobacteraceae	Herbaspirillum	1	1	0	0	0	0	0	1	0	0	0	0	0	0	0	0	0	0
76	2	Nitrous oxide (N2O)-reducing denitrifier-inoculated organic fertilizer mitigates N2O emissions from agricultural soils	Gao et al,2017	<1.0	>30	40.61	35.92	23.45	>2	>40	<20	>60	40-80	>300	2000-5000	<1000	10-60	30	Anoxic	acid	5.6	Soil-based systems	H. sp. UKPF19	107–108	Single	AB769219	Proteobacteria	Betaproteobacteria	Burkholderiales	Oxalobacteraceae	Herbaspirillum	1	1	0	0	0	0	0	1	0	0	0	0	0	0	0	0	0	0
77	2	Nitrous oxide (N2O)-reducing denitrifier-inoculated organic fertilizer mitigates N2O emissions from agricultural soils	Gao et al,2017	<1.0	>30	40.61	35.92	23.45	>2	>40	<20	>60	40-80	>300	2000-5000	<1000	10-60	30	Anoxic	acid	5.6	Soil-based systems	H. sp. UKPF54	107–108	Single	AB769220	Proteobacteria	Betaproteobacteria	Burkholderiales	Oxalobacteraceae	Noviherbaspirillum	1	1	0	0	0	0	0	1	0	0	0	0	0	0	0	0	0	0
78	2	Nitrous oxide (N2O)-reducing denitrifier-inoculated organic fertilizer mitigates N2O emissions from agricultural soils	Gao et al,2017	<1.0	>30	40.61	35.92	23.45	>2	>40	<20	>60	40-80	>300	2000-5000	<1000	10-60	30	Anoxic	acid	5.6	Soil-based systems	H. sp. UKPF56b	107–108	Single	AB769221	Proteobacteria	Betaproteobacteria	Burkholderiales	Oxalobacteraceae	Herbaspirillum	1	1	0	0	0	0	0	1	0	0	0	0	0	0	0	0	0	0
79	2	Nitrous oxide (N2O)-reducing denitrifier-inoculated organic fertilizer mitigates N2O emissions from agricultural soils	Gao et al,2017	<1.0	>30	40.61	35.92	23.45	>2	>40	<20	>60	40-80	>300	2000-5000	<1000	10-60	30	Anoxic	acid	5.6	Soil-based systems	H. sp. UKPF9c	107–108	Single	AB769217	Proteobacteria	Betaproteobacteria	Burkholderiales	Oxalobacteraceae	Herbaspirillum	1	1	0	0	0	0	0	1	0	0	0	0	0	0	0	0	0	0
80	2	Nitrous oxide (N2O)-reducing denitrifier-inoculated organic fertilizer mitigates N2O emissions from agricultural soils	Gao et al,2017	<1.0	>30	40.61	35.92	23.45	>2	>40	<20	>60	40-80	>300	2000-5000	<1000	10-60	30	Anoxic	acid	5.6	Soil-based systems	N. sp. KS31B	107–108	Single	AB551589	Bacteroidota	Chitinophagia	Chitinophagales	Chitinophagaceae	Niastella	1	1	0	1	0	0	0	0	0	1	0	0	0	0	0	0	0	0
81	2	Nitrous oxide (N2O)-reducing denitrifier-inoculated organic fertilizer mitigates N2O emissions from agricultural soils	Gao et al,2017	<1.0	>30	40.61	35.92	23.45	>2	>40	<20	>60	40-80	>300	2000-5000	<1000	10-60	30	Anoxic	acid	5.6	Soil-based systems	Z. sp. UNPF89	107–108	Single	AB696880	Proteobacteria	Betaproteobacteria	Rhodocyclales	Zoogloeaceae	Zoogloea	1	1	0	0	0	0	0	1	0	1	1	1	1	1	1	1	0	1
82	2	Nitrous oxide (N2O)-reducing denitrifier-inoculated organic fertilizer mitigates N2O emissions from agricultural soils	Gao et al,2017	<1.0	>30	40.61	35.92	23.45	>2	>40	<20	>60	40-80	>300	2000-5000	<1000	10-60	30	Anoxic	acid	5.6	Soil-based systems	A. sp. KH32C	107–108	Single	AB551570	Proteobacteria	Betaproteobacteria	Rhodocyclales	Zoogloeaceae	Azoarcus	1	1	0	0	0	1	1	1	1	1	1	1	1	1	1	1	0	1
83	2	Nitrous oxide (N2O)-reducing denitrifier-inoculated organic fertilizer mitigates N2O emissions from agricultural soils	Gao et al,2017	<1.0	>30	40.61	35.92	23.45	>2	>40	<20	>60	40-80	>300	2000-5000	<1000	10-60	30	Anoxic	acid	5.6	Soil-based systems	A. sp. TSA2s	107–108	Single	AB542370	Proteobacteria	Alphaproteobacteria	Rhodospirillales	Azospirillaceae	Azospira	1	1	0	0	1	0	0	1	0	1	1	1	1	1	1	1	0	1
84	2	Nitrous oxide (N2O)-reducing denitrifier-inoculated organic fertilizer mitigates N2O emissions from agricultural soils	Gao et al,2017	<1.0	>30	40.61	35.92	23.45	>2	>40	<20	>60	40-80	>300	2000-5000	<1000	10-60	30	Anoxic	acid	5.6	Soil-based systems	A. sp. TSH100	107–108	Single	AB508901	Proteobacteria	Alphaproteobacteria	Rhodospirillales	Azospirillaceae	Azospira	1	1	0	0	1	0	0	1	0	1	1	1	1	1	1	1	0	1
85	2	Nitrous oxide (N2O)-reducing denitrifier-inoculated organic fertilizer mitigates N2O emissions from agricultural soils	Gao et al,2017	<1.0	>30	40.61	35.92	23.45	>2	>40	<20	>60	40-80	>300	2000-5000	<1000	10-60	30	Anoxic	acid	5.6	Soil-based systems	A. sp. TSO41-3	107–108	Single	AB545635	Proteobacteria	Alphaproteobacteria	Rhodospirillales	Azospirillaceae	Azospira	1	1	0	0	1	0	0	1	0	1	1	1	1	1	1	1	0	1
86	2	Nitrous oxide (N2O)-reducing denitrifier-inoculated organic fertilizer mitigates N2O emissions from agricultural soils	Gao et al,2017	<1.0	>30	40.61	35.92	23.45	>2	>40	<20	>60	40-80	>300	2000-5000	<1000	10-60	30	Anoxic	acid	5.6	Soil-based systems	A. sp. TSO5	107–108	Single	AB545618	Proteobacteria	Alphaproteobacteria	Rhodospirillales	Azospirillaceae	Azospira	1	1	0	0	1	0	0	1	0	1	1	1	1	1	1	1	0	1
87	2	Nitrous oxide (N2O)-reducing denitrifier-inoculated organic fertilizer mitigates N2O emissions from agricultural soils	Gao et al,2017	<1.0	>30	40.61	35.92	23.45	>2	>40	<20	>60	40-80	>300	2000-5000	<1000	10-60	30	Anoxic	acid	5.6	Soil-based systems	A. sp. TSO7	107–108	Single	AB545619	Proteobacteria	Alphaproteobacteria	Rhodospirillales	Azospirillaceae	Azospira	1	1	0	0	1	0	0	1	0	1	1	1	1	1	1	1	0	1
88	2	Nitrous oxide (N2O)-reducing denitrifier-inoculated organic fertilizer mitigates N2O emissions from agricultural soils	Gao et al,2017	<1.0	>30	40.61	35.92	23.45	>2	>40	<20	>60	40-80	>300	2000-5000	<1000	10-60	30	Anoxic	acid	5.6	Soil-based systems	A. sp. UNPF1	107–108	Single	AB696837	Proteobacteria	Alphaproteobacteria	Rhodospirillales	Azospirillaceae	Azospira	1	1	0	0	1	0	0	1	0	1	1	1	1	1	1	1	0	1
89	2	Nitrous oxide (N2O)-reducing denitrifier-inoculated organic fertilizer mitigates N2O emissions from agricultural soils	Gao et al,2017	<1.0	>30	40.61	35.92	23.45	>2	>40	<20	>60	40-80	>300	2000-5000	<1000	10-60	30	Anoxic	acid	5.6	Soil-based systems	B. sp. KH20C	107–108	Single	AB551573	Proteobacteria	Alphaproteobacteria	Hyphomicrobiales	Nitrobacteraceae	Bradyrhizobium	1	0	1	0	1	0	0	1	0	1	1	1	1	1	1	1	0	1
90	2	Nitrous oxide (N2O)-reducing denitrifier-inoculated organic fertilizer mitigates N2O emissions from agricultural soils	Gao et al,2017	<1.0	>30	40.61	35.92	23.45	>2	>40	<20	>60	40-80	>300	2000-5000	<1000	10-60	30	Anoxic	acid	5.6	Soil-based systems	B. sp. UNPF42	107–108	Single	AB696853	Proteobacteria	Alphaproteobacteria	Hyphomicrobiales	Nitrobacteraceae	Bradyrhizobium	1	0	1	0	1	0	0	1	0	1	1	1	1	1	1	1	0	1
91	2	Nitrous oxide (N2O)-reducing denitrifier-inoculated organic fertilizer mitigates N2O emissions from agricultural soils	Gao et al,2017	<1.0	>30	40.61	35.92	23.45	>2	>40	<20	>60	40-80	>300	2000-5000	<1000	10-60	30	Anoxic	acid	5.6	Soil-based systems	D. sp. YNH11B	107–108	Single	AB551616	Proteobacteria	Gammaproteobacteria	Lysobacterales	Rhodanobacteraceae	Dyella	0	0	0	0	1	0	0	0	0	0	0	1	1	0	0	0	0	0
92	2	Nitrous oxide (N2O)-reducing denitrifier-inoculated organic fertilizer mitigates N2O emissions from agricultural soils	Gao et al,2017	<1.0	>30	40.61	35.92	23.45	>2	>40	<20	>60	40-80	>300	2000-5000	<1000	10-60	30	Anoxic	acid	5.6	Soil-based systems	H. sp. TSO45-3	107–108	Single	AB545636	Proteobacteria	Betaproteobacteria	Burkholderiales	Oxalobacteraceae	Herbaspirillum	1	1	0	0	0	0	0	1	0	0	0	0	0	0	0	0	0	0
93	2	Nitrous oxide (N2O)-reducing denitrifier-inoculated organic fertilizer mitigates N2O emissions from agricultural soils	Gao et al,2017	<1.0	>30	40.61	35.92	23.45	>2	>40	<20	>60	40-80	>300	2000-5000	<1000	10-60	30	Anoxic	acid	5.6	Soil-based systems	H. sp. TSO49-2	107–108	Single	AB545656	Proteobacteria	Betaproteobacteria	Burkholderiales	Oxalobacteraceae	Herbaspirillum	1	1	0	0	0	0	0	1	0	0	0	0	0	0	0	0	0	0
94	2	Nitrous oxide (N2O)-reducing denitrifier-inoculated organic fertilizer mitigates N2O emissions from agricultural soils	Gao et al,2017	<1.0	>30	40.61	35.92	23.45	>2	>40	<20	>60	40-80	>300	2000-5000	<1000	10-60	30	Anoxic	acid	5.6	Soil-based systems	H. sp. UKPF19	107–108	Single	AB769219	Proteobacteria	Betaproteobacteria	Burkholderiales	Oxalobacteraceae	Herbaspirillum	1	1	0	0	0	0	0	1	0	0	0	0	0	0	0	0	0	0
95	2	Nitrous oxide (N2O)-reducing denitrifier-inoculated organic fertilizer mitigates N2O emissions from agricultural soils	Gao et al,2017	<1.0	>30	40.61	35.92	23.45	>2	>40	<20	>60	40-80	>300	2000-5000	<1000	10-60	30	Anoxic	acid	5.6	Soil-based systems	H. sp. UKPF54	107–108	Single	AB769220	Proteobacteria	Betaproteobacteria	Burkholderiales	Oxalobacteraceae	Noviherbaspirillum	1	1	0	0	0	0	0	1	0	0	0	0	0	0	0	0	0	0
96	2	Nitrous oxide (N2O)-reducing denitrifier-inoculated organic fertilizer mitigates N2O emissions from agricultural soils	Gao et al,2017	<1.0	>30	40.61	35.92	23.45	>2	>40	<20	>60	40-80	>300	2000-5000	<1000	10-60	30	Anoxic	acid	5.6	Soil-based systems	H. sp. UKPF56b	107–108	Single	AB769221	Proteobacteria	Betaproteobacteria	Burkholderiales	Oxalobacteraceae	Herbaspirillum	1	1	0	0	0	0	0	1	0	0	0	0	0	0	0	0	0	0
97	2	Nitrous oxide (N2O)-reducing denitrifier-inoculated organic fertilizer mitigates N2O emissions from agricultural soils	Gao et al,2017	<1.0	>30	40.61	35.92	23.45	>2	>40	<20	>60	40-80	>300	2000-5000	<1000	10-60	30	Anoxic	acid	5.6	Soil-based systems	H. sp. UKPF9c	107–108	Single	AB769217	Proteobacteria	Betaproteobacteria	Burkholderiales	Oxalobacteraceae	Herbaspirillum	1	1	0	0	0	0	0	1	0	0	0	0	0	0	0	0	0	0
98	2	Nitrous oxide (N2O)-reducing denitrifier-inoculated organic fertilizer mitigates N2O emissions from agricultural soils	Gao et al,2017	<1.0	>30	40.61	35.92	23.45	>2	>40	<20	>60	40-80	>300	2000-5000	<1000	10-60	30	Anoxic	acid	5.6	Soil-based systems	N. sp. KS31B	107–108	Single	AB551589	Bacteroidota	Chitinophagia	Chitinophagales	Chitinophagaceae	Niastella	1	1	0	1	0	0	0	0	0	1	0	0	0	0	0	0	0	0
99	2	Nitrous oxide (N2O)-reducing denitrifier-inoculated organic fertilizer mitigates N2O emissions from agricultural soils	Gao et al,2017	<1.0	>30	40.61	35.92	23.45	>2	>40	<20	>60	40-80	>300	2000-5000	<1000	10-60	30	Anoxic	acid	5.6	Soil-based systems	Z. sp. UNPF89	107–108	Single	AB696880	Proteobacteria	Betaproteobacteria	Rhodocyclales	Zoogloeaceae	Zoogloea	1	1	0	0	0	0	0	1	0	1	1	1	1	1	1	1	0	1
100	3	pH Control Enables Simultaneous Enhancement of Nitrogen Retention and N2O Reduction in Shewanella loihica Strain PV-4	Kim et al,2017									<20	>80				1-5	25	Anoxic	acid	6	Liquid culture systems	PV-4	none	Single	none	Proteobacteria	Gammaproteobacteria	Alteromonadales	Shewanellaceae	Shewanella	0	0	0	0	0	0	0	0	0	1	0	1	1	0	0	0	1	1
101	3	pH Control Enables Simultaneous Enhancement of Nitrogen Retention and N2O Reduction in Shewanella loihica Strain PV-4	Kim et al,2017									<20	>80				1-5	25	Anoxic	neutral	7	Liquid culture systems	PV-4	none	Single	none	Proteobacteria	Gammaproteobacteria	Alteromonadales	Shewanellaceae	Shewanella	0	0	0	0	0	0	0	0	0	1	0	1	1	0	0	0	1	1
102	3	pH Control Enables Simultaneous Enhancement of Nitrogen Retention and N2O Reduction in Shewanella loihica Strain PV-4	Kim et al,2017									<20	>80				1-5	25	Anoxic	alkaline	8	Liquid culture systems	PV-4	none	Single	none	Proteobacteria	Gammaproteobacteria	Alteromonadales	Shewanellaceae	Shewanella	0	0	0	0	0	0	0	0	0	1	0	1	1	0	0	0	1	1
103	4	Nitrous Oxide Reduction by an Obligate Aerobic Bacterium, Gemmatimonas aurantiaca Strain T-27	Doyoung Park et al,2017														>5	30	Microoxic	neutral	7	Liquid culture systems	Gemmatimonas aurantiaca T-27	none	Single	NC_012489	Gemmatimonadota	Gemmatimonadia	Gemmatimonadales	Gemmatimonadaceae	Gemmatimonas	0	0	0	0	1	0	0	0	0	1	0	0	0	0	0	0	0	0
104	4	Nitrous Oxide Reduction by an Obligate Aerobic Bacterium, Gemmatimonas aurantiaca Strain T-27	Doyoung Park et al,2017														>5	30	Anoxic	neutral	7	Liquid culture systems	Gemmatimonas aurantiaca T-27	none	Single	NC_012489	Gemmatimonadota	Gemmatimonadia	Gemmatimonadales	Gemmatimonadaceae	Gemmatimonas	0	0	0	0	1	0	0	0	0	1	0	0	0	0	0	0	0	0
105	5	Non-denitrifying nitrous oxide-reducing bacteria - An effective N2O sink in soil	L.A. Domeignoz-Horta et al,2016		<20	49.7	24	26.2		<20							<10		Anoxic	neutral	7	Soil-based systems	Dyadobacter fermentans	106–108	Single	AF137029	Bacteroidota	Cytophagia	Cytophagales	Spirosomataceae	Dyadobacter	1	1	0	1	0	0	0	0	0	0	0	0	0	0	0	0	0	0
106	5	Non-denitrifying nitrous oxide-reducing bacteria - An effective N2O sink in soil	L.A. Domeignoz-Horta et al,2016		<20	49.7	24	26.2		<20							<10		Anoxic	neutral	7	Soil-based systems	Dyadobacter fermentans	106–108	Single	AF137029	Bacteroidota	Cytophagia	Cytophagales	Spirosomataceae	Dyadobacter	1	1	0	1	0	0	0	0	0	0	0	0	0	0	0	0	0	0
107	5	Non-denitrifying nitrous oxide-reducing bacteria - An effective N2O sink in soil	L.A. Domeignoz-Horta et al,2016		<20	49.7	24	26.2		<20							<10		Anoxic	neutral	7	Soil-based systems	Dyadobacter fermentans	106–108	Single	AF137029	Bacteroidota	Cytophagia	Cytophagales	Spirosomataceae	Dyadobacter	1	1	0	1	0	0	0	0	0	0	0	0	0	0	0	0	0	0
108	5	Non-denitrifying nitrous oxide-reducing bacteria - An effective N2O sink in soil	L.A. Domeignoz-Horta et al,2016		<20	49.7	24	26.2	1-2	<20							<10		Anoxic	neutral	7	Soil-based systems	Dyadobacter fermentans	106–108	Single	AF137029	Bacteroidota	Cytophagia	Cytophagales	Spirosomataceae	Dyadobacter	1	1	0	1	0	0	0	0	0	0	0	0	0	0	0	0	0	0
109	5	Non-denitrifying nitrous oxide-reducing bacteria - An effective N2O sink in soil	L.A. Domeignoz-Horta et al,2016		<20	40.6	38.3	21.1	>2	20-40							<10		Anoxic	acid	5.9	Soil-based systems	Dyadobacter fermentans	106–108	Single	AF137029	Bacteroidota	Cytophagia	Cytophagales	Spirosomataceae	Dyadobacter	1	1	0	1	0	0	0	0	0	0	0	0	0	0	0	0	0	0
110	5	Non-denitrifying nitrous oxide-reducing bacteria - An effective N2O sink in soil	L.A. Domeignoz-Horta et al,2016		20-30	21.7	41.7	36.7	>2	>40							<10		Anoxic	neutral	6.6	Soil-based systems	Dyadobacter fermentans	106–108	Single	AF137029	Bacteroidota	Cytophagia	Cytophagales	Spirosomataceae	Dyadobacter	1	1	0	1	0	0	0	0	0	0	0	0	0	0	0	0	0	0
111	5	Non-denitrifying nitrous oxide-reducing bacteria - An effective N2O sink in soil	L.A. Domeignoz-Horta et al,2016		<20	37.8	29.6	32.7	>2	>40							<10		Anoxic	acid	5.5	Soil-based systems	Dyadobacter fermentans	106–108	Single	AF137029	Bacteroidota	Cytophagia	Cytophagales	Spirosomataceae	Dyadobacter	1	1	0	1	0	0	0	0	0	0	0	0	0	0	0	0	0	0
112	5	Non-denitrifying nitrous oxide-reducing bacteria - An effective N2O sink in soil	L.A. Domeignoz-Horta et al,2016		<20	29.1	62.7	8.1	1-2	<20							<10		Anoxic	acid	5.9	Soil-based systems	Dyadobacter fermentans	106–108	Single	AF137029	Bacteroidota	Cytophagia	Cytophagales	Spirosomataceae	Dyadobacter	1	1	0	1	0	0	0	0	0	0	0	0	0	0	0	0	0	0
113	5	Non-denitrifying nitrous oxide-reducing bacteria - An effective N2O sink in soil	L.A. Domeignoz-Horta et al,2016		<20	33.9	58.4	7.6	1-2	<20							<10		Anoxic	acid	5.9	Soil-based systems	Dyadobacter fermentans	106–108	Single	AF137029	Bacteroidota	Cytophagia	Cytophagales	Spirosomataceae	Dyadobacter	1	1	0	1	0	0	0	0	0	0	0	0	0	0	0	0	0	0
114	5	Non-denitrifying nitrous oxide-reducing bacteria - An effective N2O sink in soil	L.A. Domeignoz-Horta et al,2016		<20	8.4	45.3	46.2	1-2	<20							<10		Anoxic	neutral	6.6	Soil-based systems	Dyadobacter fermentans	106–108	Single	AF137029	Bacteroidota	Cytophagia	Cytophagales	Spirosomataceae	Dyadobacter	1	1	0	1	0	0	0	0	0	0	0	0	0	0	0	0	0	0
115	5	Non-denitrifying nitrous oxide-reducing bacteria - An effective N2O sink in soil	L.A. Domeignoz-Horta et al,2016		<20	7.2	44.9	47.8	1-2	<20							<10		Anoxic	neutral	6.7	Soil-based systems	Dyadobacter fermentans	106–108	Single	AF137029	Bacteroidota	Cytophagia	Cytophagales	Spirosomataceae	Dyadobacter	1	1	0	1	0	0	0	0	0	0	0	0	0	0	0	0	0	0
116	5	Non-denitrifying nitrous oxide-reducing bacteria - An effective N2O sink in soil	L.A. Domeignoz-Horta et al,2016		<20	49.7	24	26.2	1-2	<20							<10		Anoxic	neutral	7.1	Soil-based systems	Dyadobacter fermentans	106–108	Single	AF137029	Bacteroidota	Cytophagia	Cytophagales	Spirosomataceae	Dyadobacter	1	1	0	1	0	0	0	0	0	0	0	0	0	0	0	0	0	0
117	5	Non-denitrifying nitrous oxide-reducing bacteria - An effective N2O sink in soil	L.A. Domeignoz-Horta et al,2016		<20	52.1	23.5	24.3	1-2	<20							<10		Anoxic	neutral	7.2	Soil-based systems	Dyadobacter fermentans	106–108	Single	AF137029	Bacteroidota	Cytophagia	Cytophagales	Spirosomataceae	Dyadobacter	1	1	0	1	0	0	0	0	0	0	0	0	0	0	0	0	0	0
118	5	Non-denitrifying nitrous oxide-reducing bacteria - An effective N2O sink in soil	L.A. Domeignoz-Horta et al,2016		<20	18.7	39.4	41.7	1-2	<20							<10		Anoxic	acid	6.4	Soil-based systems	Dyadobacter fermentans	106–108	Single	AF137029	Bacteroidota	Cytophagia	Cytophagales	Spirosomataceae	Dyadobacter	1	1	0	1	0	0	0	0	0	0	0	0	0	0	0	0	0	0
119	5	Non-denitrifying nitrous oxide-reducing bacteria - An effective N2O sink in soil	L.A. Domeignoz-Horta et al,2016		<20	17.6	40	42.3	1-2	<20							<10		Anoxic	acid	6.3	Soil-based systems	Dyadobacter fermentans	106–108	Single	AF137029	Bacteroidota	Cytophagia	Cytophagales	Spirosomataceae	Dyadobacter	1	1	0	1	0	0	0	0	0	0	0	0	0	0	0	0	0	0
120	6	Importance of denitrifiers lacking the genes encoding the nitrous oxide reductase for N2O emissions from soil	Philippot et al,2011						<1		<20	<20					<10	25	Anoxic	neutral	6.9	Soil-based systems	A. tumefaciens C58	2*107	Single	AJ012209	Proteobacteria	Alphaproteobacteria	Hyphomicrobiales	Rhizobiaceae	Agrobacterium	1	1	0	0	1	0	0	1	0	0	1	1	1	0	0	0	0	1
121	6	Importance of denitrifiers lacking the genes encoding the nitrous oxide reductase for N2O emissions from soil	Philippot et al,2011						<1		<20	<20					<10	25	Anoxic	neutral	6.9	Soil-based systems	A. tumefaciens C58	5*107	Single	AJ012209	Proteobacteria	Alphaproteobacteria	Hyphomicrobiales	Rhizobiaceae	Agrobacterium	1	1	0	0	1	0	0	1	0	0	1	1	1	0	0	0	0	1
122	6	Importance of denitrifiers lacking the genes encoding the nitrous oxide reductase for N2O emissions from soil	Philippot et al,2011						<1		<20	<20					<10	25	Anoxic	neutral	6.9	Soil-based systems	A. tumefaciens C58	1*108	Single	AJ012209	Proteobacteria	Alphaproteobacteria	Hyphomicrobiales	Rhizobiaceae	Agrobacterium	1	1	0	0	1	0	0	1	0	0	1	1	1	0	0	0	0	1
123	6	Importance of denitrifiers lacking the genes encoding the nitrous oxide reductase for N2O emissions from soil	Philippot et al,2011						<1		<20	<20					<10	25	Anoxic	neutral	6.9	Soil-based systems	A. tumefaciens C58	3.16*108	Single	AJ012209	Proteobacteria	Alphaproteobacteria	Hyphomicrobiales	Rhizobiaceae	Agrobacterium	1	1	0	0	1	0	0	1	0	0	1	1	1	0	0	0	0	1
124	6	Importance of denitrifiers lacking the genes encoding the nitrous oxide reductase for N2O emissions from soil	Philippot et al,2011						<1		<20	<20					<10	25	Anoxic	neutral	6.9	Soil-based systems	A. tumefaciens C58	5*108	Single	AJ012209	Proteobacteria	Alphaproteobacteria	Hyphomicrobiales	Rhizobiaceae	Agrobacterium	1	1	0	0	1	0	0	1	0	0	1	1	1	0	0	0	0	1
125	6	Importance of denitrifiers lacking the genes encoding the nitrous oxide reductase for N2O emissions from soil	Philippot et al,2011						<1		<20	<20					<10	25	Anoxic	neutral	7.3	Soil-based systems	A. tumefaciens C58	2.51*106	Single	AJ012209	Proteobacteria	Alphaproteobacteria	Hyphomicrobiales	Rhizobiaceae	Agrobacterium	1	1	0	0	1	0	0	1	0	0	1	1	1	0	0	0	0	1
126	6	Importance of denitrifiers lacking the genes encoding the nitrous oxide reductase for N2O emissions from soil	Philippot et al,2011						<1		<20	<20					<10	25	Anoxic	neutral	7.3	Soil-based systems	A. tumefaciens C58	1.58*107	Single	AJ012209	Proteobacteria	Alphaproteobacteria	Hyphomicrobiales	Rhizobiaceae	Agrobacterium	1	1	0	0	1	0	0	1	0	0	1	1	1	0	0	0	0	1
127	6	Importance of denitrifiers lacking the genes encoding the nitrous oxide reductase for N2O emissions from soil	Philippot et al,2011						<1		<20	<20					<10	25	Anoxic	neutral	7.3	Soil-based systems	A. tumefaciens C58	6.31*107	Single	AJ012209	Proteobacteria	Alphaproteobacteria	Hyphomicrobiales	Rhizobiaceae	Agrobacterium	1	1	0	0	1	0	0	1	0	0	1	1	1	0	0	0	0	1
128	6	Importance of denitrifiers lacking the genes encoding the nitrous oxide reductase for N2O emissions from soil	Philippot et al,2011						<1		<20	<20					<10	25	Anoxic	neutral	7.3	Soil-based systems	A. tumefaciens C58	1.58*108	Single	AJ012209	Proteobacteria	Alphaproteobacteria	Hyphomicrobiales	Rhizobiaceae	Agrobacterium	1	1	0	0	1	0	0	1	0	0	1	1	1	0	0	0	0	1
129	6	Importance of denitrifiers lacking the genes encoding the nitrous oxide reductase for N2O emissions from soil	Philippot et al,2011						<1		<20	<20					<10	25	Anoxic	neutral	7.3	Soil-based systems	A. tumefaciens C58	2.58*107	Single	AJ012209	Proteobacteria	Alphaproteobacteria	Hyphomicrobiales	Rhizobiaceae	Agrobacterium	1	1	0	0	1	0	0	1	0	0	1	1	1	0	0	0	0	1
130	6	Importance of denitrifiers lacking the genes encoding the nitrous oxide reductase for N2O emissions from soil	Philippot et al,2011						<1		<20	<20					<10	25	Anoxic	neutral	7.5	Soil-based systems	A. tumefaciens C58	1.58*106	Single	AJ012209	Proteobacteria	Alphaproteobacteria	Hyphomicrobiales	Rhizobiaceae	Agrobacterium	1	1	0	0	1	0	0	1	0	0	1	1	1	0	0	0	0	1
131	6	Importance of denitrifiers lacking the genes encoding the nitrous oxide reductase for N2O emissions from soil	Philippot et al,2011						<1		<20	<20					<10	25	Anoxic	neutral	7.5	Soil-based systems	A. tumefaciens C58	3.16*107	Single	AJ012209	Proteobacteria	Alphaproteobacteria	Hyphomicrobiales	Rhizobiaceae	Agrobacterium	1	1	0	0	1	0	0	1	0	0	1	1	1	0	0	0	0	1
132	6	Importance of denitrifiers lacking the genes encoding the nitrous oxide reductase for N2O emissions from soil	Philippot et al,2011						<1		<20	<20					<10	25	Anoxic	neutral	7.5	Soil-based systems	A. tumefaciens C58	5.01*107	Single	AJ012209	Proteobacteria	Alphaproteobacteria	Hyphomicrobiales	Rhizobiaceae	Agrobacterium	1	1	0	0	1	0	0	1	0	0	1	1	1	0	0	0	0	1
133	6	Importance of denitrifiers lacking the genes encoding the nitrous oxide reductase for N2O emissions from soil	Philippot et al,2011						<1		<20	<20					<10	25	Anoxic	neutral	7.5	Soil-based systems	A. tumefaciens C58	2*108	Single	AJ012209	Proteobacteria	Alphaproteobacteria	Hyphomicrobiales	Rhizobiaceae	Agrobacterium	1	1	0	0	1	0	0	1	0	0	1	1	1	0	0	0	0	1
134	6	Importance of denitrifiers lacking the genes encoding the nitrous oxide reductase for N2O emissions from soil	Philippot et al,2011						<1		<20	<20					<10	25	Anoxic	neutral	7.5	Soil-based systems	A. tumefaciens C58	3.16*108	Single	AJ012209	Proteobacteria	Alphaproteobacteria	Hyphomicrobiales	Rhizobiaceae	Agrobacterium	1	1	0	0	1	0	0	1	0	0	1	1	1	0	0	0	0	1
135	7	Wheat straw and microbial inoculants have an additive effect on N2O emissions by changing microbial functional groups	Ji et al,2024						<1		<20	<20	<40	<200			10-60	28	Anoxic	alkaline	8.58	Soil-based systems	B. subtilis	5*108	Single	none	Firmicutes	Bacilli	Bacillales	Bacillaceae	Bacillus	1	1	0	0	0	1	1	1	1	1	0	0	0	0	0	0	0	0
136	7	Wheat straw and microbial inoculants have an additive effect on N2O emissions by changing microbial functional groups	Ji et al,2024						<1		<20	<20	<40	<200			10-60	28	Anoxic	alkaline	8.58	Soil-based systems	S. rochei	5.2*108	Single	none	Actinomycetota	Actinomycetes	Kitasatosporales	Streptomycetaceae	Streptomyces										0
137	7	Wheat straw and microbial inoculants have an additive effect on N2O emissions by changing microbial functional groups	Ji et al,2024						<1		<20	<20	<40	<200			10-60	28	Anoxic	alkaline	8.58	Soil-based systems	B. subtilis	5*108	Single	none	Firmicutes	Bacilli	Bacillales	Bacillaceae	Bacillus	1	1	0	0	0	1	1	1	1	1	0	0	0	0	0	0	0	0
138	7	Wheat straw and microbial inoculants have an additive effect on N2O emissions by changing microbial functional groups	Ji et al,2024						<1		<20	<20	<40	<200			10-60	28	Anoxic	alkaline	8.58	Soil-based systems	S. rochei	5.2*108	Single	none	Actinomycetota	Actinomycetes	Kitasatosporales	Streptomycetaceae	Streptomyces										0
139	7	Wheat straw and microbial inoculants have an additive effect on N2O emissions by changing microbial functional groups	Ji et al,2024						<1		<20	<20	<40	<200			>60	28	Anoxic	alkaline	8.58	Soil-based systems	B. subtilis	5*108	Single	none	Firmicutes	Bacilli	Bacillales	Bacillaceae	Bacillus	1	1	0	0	0	1	1	1	1	1	0	0	0	0	0	0	0	0
140	7	Wheat straw and microbial inoculants have an additive effect on N2O emissions by changing microbial functional groups	Ji et al,2024						<1		<20	<20	<40	<200			>60	28	Anoxic	alkaline	8.58	Soil-based systems	S. rochei	5.2*108	Single	none	Actinomycetota	Actinomycetes	Kitasatosporales	Streptomycetaceae	Streptomyces										0
141	7	Wheat straw and microbial inoculants have an additive effect on N2O emissions by changing microbial functional groups	Ji et al,2024						<1		<20	<20	<40	<200			>60	28	Anoxic	alkaline	8.58	Soil-based systems	B. subtilis	5*108	Single	none	Firmicutes	Bacilli	Bacillales	Bacillaceae	Bacillus	1	1	0	0	0	1	1	1	1	1	0	0	0	0	0	0	0	0
142	7	Wheat straw and microbial inoculants have an additive effect on N2O emissions by changing microbial functional groups	Ji et al,2024						<1		<20	<20	<40	<200			>60	28	Anoxic	alkaline	8.58	Soil-based systems	S. rochei	5.2*108	Single	none	Actinomycetota	Actinomycetes	Kitasatosporales	Streptomycetaceae	Streptomyces										0
143	7	Wheat straw and microbial inoculants have an additive effect on N2O emissions by changing microbial functional groups	Ji et al,2024						<1		<20	<20	<40	<200			>60	28	Anoxic	alkaline	8.58	Soil-based systems	B. subtilis	5*108	Single	none	Firmicutes	Bacilli	Bacillales	Bacillaceae	Bacillus	1	1	0	0	0	1	1	1	1	1	0	0	0	0	0	0	0	0
144	7	Wheat straw and microbial inoculants have an additive effect on N2O emissions by changing microbial functional groups	Ji et al,2024						<1		<20	<20	<40	<200			>60	28	Anoxic	alkaline	8.58	Soil-based systems	S. rochei	5.2*108	Single	none	Actinomycetota	Actinomycetes	Kitasatosporales	Streptomycetaceae	Streptomyces										0
145	7	Wheat straw and microbial inoculants have an additive effect on N2O emissions by changing microbial functional groups	Ji et al,2024						<1		<20	<20	<40	<200			>60	28	Anoxic	alkaline	8.58	Soil-based systems	B. subtilis	5*108	Single	none	Firmicutes	Bacilli	Bacillales	Bacillaceae	Bacillus	1	1	0	0	0	1	1	1	1	1	0	0	0	0	0	0	0	0
146	7	Wheat straw and microbial inoculants have an additive effect on N2O emissions by changing microbial functional groups	Ji et al,2024						<1		<20	<20	<40	<200			>60	28	Anoxic	alkaline	8.58	Soil-based systems	S. rochei	5.2*108	Single	none	Actinomycetota	Actinomycetes	Kitasatosporales	Streptomycetaceae	Streptomyces										0
147	8	Respiration and growth of Paracoccus denitrificans R-1 with nitrous oxide as an electron acceptor	Zhou et al,2024														1-5	25	Anoxic	neutral	7	Liquid culture systems	P. denitrificans R-1	none	Single	KM362865	Proteobacteria	Alphaproteobacteria	Rhodobacterales	Paracoccaceae	Paracoccus	1	1	0	0	0	0	0	1	0	1	0	0	0	0	0	0	0	0
148	8	Respiration and growth of Paracoccus denitrificans R-1 with nitrous oxide as an electron acceptor	Zhou et al,2024														1-5	25	Anoxic	alkaline	8	Liquid culture systems	P. denitrificans R-1	none	Single	KM362865	Proteobacteria	Alphaproteobacteria	Rhodobacterales	Paracoccaceae	Paracoccus	1	1	0	0	0	0	0	1	0	1	0	0	0	0	0	0	0	0
149	8	Respiration and growth of Paracoccus denitrificans R-1 with nitrous oxide as an electron acceptor	Zhou et al,2024														1-5	25	Anoxic	alkaline	9	Liquid culture systems	P. denitrificans R-1	none	Single	KM362865	Proteobacteria	Alphaproteobacteria	Rhodobacterales	Paracoccaceae	Paracoccus	1	1	0	0	0	0	0	1	0	1	0	0	0	0	0	0	0	0
150	8	Respiration and growth of Paracoccus denitrificans R-1 with nitrous oxide as an electron acceptor	Zhou et al,2024														1-5	25	Microoxic	neutral	7.5	Liquid culture systems	P. denitrificans R-1	none	Single	KM362865	Proteobacteria	Alphaproteobacteria	Rhodobacterales	Paracoccaceae	Paracoccus	1	1	0	0	0	0	0	1	0	1	0	0	0	0	0	0	0	0
151	8	Respiration and growth of Paracoccus denitrificans R-1 with nitrous oxide as an electron acceptor	Zhou et al,2024														1-5	25	Microoxic	neutral	7.5	Liquid culture systems	P. denitrificans R-1	none	Single	KM362865	Proteobacteria	Alphaproteobacteria	Rhodobacterales	Paracoccaceae	Paracoccus	1	1	0	0	0	0	0	1	0	1	0	0	0	0	0	0	0	0
152	8	Respiration and growth of Paracoccus denitrificans R-1 with nitrous oxide as an electron acceptor	Zhou et al,2024														1-5	25	Microoxic	neutral	7.5	Liquid culture systems	P. denitrificans R-1	none	Single	KM362865	Proteobacteria	Alphaproteobacteria	Rhodobacterales	Paracoccaceae	Paracoccus	1	1	0	0	0	0	0	1	0	1	0	0	0	0	0	0	0	0
153	9	Inoculation with Stutzerimonas stutzeri strains decreases N₂O emissions from vegetable soil by altering microbial community composition and diversity	Gao et al,2024	<1.0							<20	<20	40-80	200-300	<2000	1000-1050	10-60	25	Microoxic	neutral	7.08	Soil-based systems	Stutzerimonas stutzeri NRCB010	none	Single	CP098731	Proteobacteria	Gammaproteobacteria	Gammaproteobacteria	Pseudomonadaceae	Stutzerimonas	1	1	0	0	1	1	1	1	1	1	1	1	1	0	0	0	0	1
154	9	Inoculation with Stutzerimonas stutzeri strains decreases N₂O emissions from vegetable soil by altering microbial community composition and diversity	Gao et al,2024	1.0-1.2							<20	<20	40-80	200-300	<2000	>1050	10-60	25	Microoxic	neutral	6.81	Soil-based systems	Stutzerimonas stutzeri NRCB025	none	Single	none	Firmicutes	Bacilli	Bacillales	Bacillaceae	Bacillus	1	1	0	0	0	1	1	1	1	1	0	0	0	0	0	0	0	0
155	9	Inoculation with Stutzerimonas stutzeri strains decreases N₂O emissions from vegetable soil by altering microbial community composition and diversity	Gao et al,2024	<1.0							<20	<20	40-80	200-300	<2000	1000-1050	10-60	25	Microoxic	neutral	7.08	Soil-based systems	Stutzerimonas stutzeri NRCB010	none	Single	CP098731	Proteobacteria	Gammaproteobacteria	Gammaproteobacteria	Pseudomonadaceae	Stutzerimonas	1	1	0	0	1	1	1	1	1	1	1	1	1	0	0	0	0	1
156	9	Inoculation with Stutzerimonas stutzeri strains decreases N₂O emissions from vegetable soil by altering microbial community composition and diversity	Gao et al,2024	1.0-1.2							<20	<20	40-80	200-300	<2000	>1050	10-60	25	Microoxic	neutral	6.81	Soil-based systems	Stutzerimonas stutzeri NRCB025	none	Single	none	Firmicutes	Bacilli	Bacillales	Bacillaceae	Bacillus	1	1	0	0	0	1	1	1	1	1	0	0	0	0	0	0	0	0
157	10	Bradyrhizobium ottawaense efficiently reduces nitrous oxide through high nosZ gene expression	Sawa Wasai-Hara et al,2023														<10	28	Microoxic	alkaline	8.3	Soil-based systems	B. ottawaense SF12	107–108	Single	BTIN01000029	Proteobacteria	Alphaproteobacteria	Hyphomicrobiales	Nitrobacteraceae	Bradyrhizobium	1	0	1	0	1	0	0	1	0	1	1	1	1	1	1	1	0	1
158	10	Bradyrhizobium ottawaense efficiently reduces nitrous oxide through high nosZ gene expression	Sawa Wasai-Hara et al,2023														<10	28	Microoxic	alkaline	8.3	Soil-based systems	B. ottawaense SF19	107–108	Single	BTIO01000021	Proteobacteria	Alphaproteobacteria	Hyphomicrobiales	Nitrobacteraceae	Bradyrhizobium	1	0	1	0	1	0	0	1	0	1	1	1	1	1	1	1	0	1
159	10	Bradyrhizobium ottawaense efficiently reduces nitrous oxide through high nosZ gene expression	Sawa Wasai-Hara et al,2023														<10	28	Microoxic	alkaline	8.3	Soil-based systems	B. ottawaense SG23	107–108	Single	BTII01000020	Proteobacteria	Alphaproteobacteria	Hyphomicrobiales	Nitrobacteraceae	Bradyrhizobium	1	0	1	0	1	0	0	1	0	1	1	1	1	1	1	1	0	1
160	10	Bradyrhizobium ottawaense efficiently reduces nitrous oxide through high nosZ gene expression	Sawa Wasai-Hara et al,2023														<10	28	Microoxic	alkaline	8.3	Soil-based systems	B. ottawaense SG10	107–108	Single	BTIQ01000020	Proteobacteria	Alphaproteobacteria	Hyphomicrobiales	Nitrobacteraceae	Bradyrhizobium	1	0	1	0	1	0	0	1	0	1	1	1	1	1	1	1	0	1
161	10	Bradyrhizobium ottawaense efficiently reduces nitrous oxide through high nosZ gene expression	Sawa Wasai-Hara et al,2023														<10	28	Microoxic	alkaline	8.3	Soil-based systems	B. ottawaense SF21	107–108	Single	BTIP01000014	Proteobacteria	Alphaproteobacteria	Hyphomicrobiales	Nitrobacteraceae	Bradyrhizobium	1	0	1	0	1	0	0	1	0	1	1	1	1	1	1	1	0	1
162	10	Bradyrhizobium ottawaense efficiently reduces nitrous oxide through high nosZ gene expression	Sawa Wasai-Hara et al,2023														<10	28	Microoxic	alkaline	8.3	Soil-based systems	B. ottawaense SH14	107–108	Single	BTIK01000015	Proteobacteria	Alphaproteobacteria	Hyphomicrobiales	Nitrobacteraceae	Bradyrhizobium	1	0	1	0	1	0	0	1	0	1	1	1	1	1	1	1	0	1
163	10	Bradyrhizobium ottawaense efficiently reduces nitrous oxide through high nosZ gene expression	Sawa Wasai-Hara et al,2023														<10	28	Microoxic	alkaline	8.3	Soil-based systems	B. ottawaense SH12	107–108	Single	BTIJ01000003	Proteobacteria	Alphaproteobacteria	Hyphomicrobiales	Nitrobacteraceae	Bradyrhizobium	1	0	1	0	1	0	0	1	0	1	1	1	1	1	1	1	0	1
164	10	Bradyrhizobium ottawaense efficiently reduces nitrous oxide through high nosZ gene expression	Sawa Wasai-Hara et al,2023														<10	28	Microoxic	alkaline	8.3	Soil-based systems	B. ottawaense SH20	107–108	Single	BTIM01000003	Proteobacteria	Alphaproteobacteria	Hyphomicrobiales	Nitrobacteraceae	Bradyrhizobium	1	0	1	0	1	0	0	1	0	1	1	1	1	1	1	1	0	1
165	10	Bradyrhizobium ottawaense efficiently reduces nitrous oxide through high nosZ gene expression	Sawa Wasai-Hara et al,2023														<10	28	Microoxic	alkaline	8.3	Soil-based systems	B. ottawaense SH17	107–108	Single	BTIL01000027	Proteobacteria	Alphaproteobacteria	Hyphomicrobiales	Nitrobacteraceae	Bradyrhizobium	1	0	1	0	1	0	0	1	0	1	1	1	1	1	1	1	0	1
166	10	Bradyrhizobium ottawaense efficiently reduces nitrous oxide through high nosZ gene expression	Sawa Wasai-Hara et al,2023														<10	28	Microoxic	alkaline	8.3	Soil-based systems	B. ottawaense SG20	107–108	Single	BTIM01000003	Proteobacteria	Alphaproteobacteria	Hyphomicrobiales	Nitrobacteraceae	Bradyrhizobium	1	0	1	0	1	0	0	1	0	1	1	1	1	1	1	1	0	1
167	10	Bradyrhizobium ottawaense efficiently reduces nitrous oxide through high nosZ gene expression	Sawa Wasai-Hara et al,2023														<10	28	Microoxic	alkaline	8.3	Soil-based systems	B. ottawaense TM239	107–108	Single	BTIR01000001	Proteobacteria	Alphaproteobacteria	Hyphomicrobiales	Nitrobacteraceae	Bradyrhizobium	1	0	1	0	1	0	0	1	0	1	1	1	1	1	1	1	0	1
168	10	Bradyrhizobium ottawaense efficiently reduces nitrous oxide through high nosZ gene expression	Sawa Wasai-Hara et al,2023														<10	28	Microoxic	alkaline	8.3	Soil-based systems	B. ottawaense TM233	107–108	Single	BTIG01000001	Proteobacteria	Alphaproteobacteria	Hyphomicrobiales	Nitrobacteraceae	Bradyrhizobium	1	0	1	0	1	0	0	1	0	1	1	1	1	1	1	1	0	1
169	10	Bradyrhizobium ottawaense efficiently reduces nitrous oxide through high nosZ gene expression	Sawa Wasai-Hara et al,2023														<10	28	Microoxic	alkaline	8.3	Soil-based systems	B. ottawaense TM102	107–108	Single	LC367222	Proteobacteria	Alphaproteobacteria	Hyphomicrobiales	Nitrobacteraceae	Bradyrhizobium	1	0	1	0	1	0	0	1	0	1	1	1	1	1	1	1	0	1
170	10	Bradyrhizobium ottawaense efficiently reduces nitrous oxide through high nosZ gene expression	Sawa Wasai-Hara et al,2023														<10	28	Microoxic	alkaline	8.3	Soil-based systems	B. ottawaense OO99T	107–108	Single	JN186270	Proteobacteria	Alphaproteobacteria	Hyphomicrobiales	Nitrobacteraceae	Bradyrhizobium	1	0	1	0	1	0	0	1	0	1	0	1	1	1	1	1	0	0
171	10	Bradyrhizobium ottawaense efficiently reduces nitrous oxide through high nosZ gene expression	Sawa Wasai-Hara et al,2023														<10	28	Microoxic	alkaline	8.3	Soil-based systems	B. ottawaense SG09	107–108	Single	LC494464	Proteobacteria	Alphaproteobacteria	Hyphomicrobiales	Nitrobacteraceae	Bradyrhizobium	0	0	0	0	0	0	0	0	0	1	0	0	0	0	0	0	0	0
172	10	Bradyrhizobium ottawaense efficiently reduces nitrous oxide through high nosZ gene expression	Sawa Wasai-Hara et al,2023														<10	28	Microoxic	alkaline	8.3	Soil-based systems	B. diazoefficiens USDA110T	107–108	Single	AB909430	Proteobacteria	Alphaproteobacteria	Hyphomicrobiales	Nitrobacteraceae	Bradyrhizobium	1	0	1	0	1	0	0	1	0	1	1	1	1	1	1	1	0	1
173	11	Bacillus velezensis SQR9 inhibition to fungal denitrification responsible for decreased N2O emissions from acidic soils	Huang et al,2023	>1.2					>2		>60	>60					<10	25	Microoxic	acid	4.64	Soil-based systems	Bacillus velezensis SQR9	10	Single	GQ360077	Firmicutes	Bacilli	Bacillales	Bacillaceae	Bacillus	1	1	0	0	0	1	1	1	1	1	0	0	0	0	0	0	0	0
174	11	Bacillus velezensis SQR9 inhibition to fungal denitrification responsible for decreased N2O emissions from acidic soils	Huang et al,2023	>1.2					>2		>60	>60					<10	25	Microoxic	acid	4.64	Soil-based systems	Bacillus velezensis SQR9	1*103	Single	GQ360078	Firmicutes	Bacilli	Bacillales	Bacillaceae	Bacillus	1	1	0	0	0	1	1	1	1	1	0	0	0	0	0	0	0	0
175	11	Bacillus velezensis SQR9 inhibition to fungal denitrification responsible for decreased N2O emissions from acidic soils	Huang et al,2023	>1.2					>2		>60	>60					<10	25	Microoxic	acid	4.64	Soil-based systems	Bacillus velezensis SQR9	1*105	Single	GQ360079	Firmicutes	Bacilli	Bacillales	Bacillaceae	Bacillus	1	1	0	0	0	1	1	1	1	1	0	0	0	0	0	0	0	0
176	11	Bacillus velezensis SQR9 inhibition to fungal denitrification responsible for decreased N2O emissions from acidic soils	Huang et al,2023	>1.2					>2		>60	>60					<10	25	Microoxic	acid	4.64	Soil-based systems	Bacillus velezensis SQR9	1*107	Single	GQ360080	Firmicutes	Bacilli	Bacillales	Bacillaceae	Bacillus	1	1	0	0	0	1	1	1	1	1	0	0	0	0	0	0	0	0
177	11	Bacillus velezensis SQR9 inhibition to fungal denitrification responsible for decreased N2O emissions from acidic soils	Huang et al,2023	>1.2					>2		>60	>60					<10	25	Microoxic	acid	4.64	Soil-based systems	Bacillus velezensis SQR9	1*108	Single	GQ360081	Firmicutes	Bacilli	Bacillales	Bacillaceae	Bacillus	1	1	0	0	0	1	1	1	1	1	0	0	0	0	0	0	0	0
178	11	Bacillus velezensis SQR9 inhibition to fungal denitrification responsible for decreased N2O emissions from acidic soils	Huang et al,2023	>1.2					>2		>60	>60					10-60	25	Microoxic	acid	4.64	Soil-based systems	Bacillus velezensis SQR9	1*108	Single	GQ360082	Firmicutes	Bacilli	Bacillales	Bacillaceae	Bacillus	1	1	0	0	0	1	1	1	1	1	0	0	0	0	0	0	0	0
179	11	Bacillus velezensis SQR9 inhibition to fungal denitrification responsible for decreased N2O emissions from acidic soils	Huang et al,2023	>1.2					>2		>60	>60					10-60	25	Microoxic	acid	4.64	Soil-based systems	Bacillus velezensis SQR9	1*108	Single	GQ360083	Firmicutes	Bacilli	Bacillales	Bacillaceae	Bacillus	1	1	0	0	0	1	1	1	1	1	0	0	0	0	0	0	0	0
180	11	Bacillus velezensis SQR9 inhibition to fungal denitrification responsible for decreased N2O emissions from acidic soils	Huang et al,2023	>1.2					>2		>60	>60					10-60	25	Microoxic	acid	4.64	Soil-based systems	Bacillus velezensis SQR9	1*108	Single	GQ360084	Firmicutes	Bacilli	Bacillales	Bacillaceae	Bacillus	1	1	0	0	0	1	1	1	1	1	0	0	0	0	0	0	0	0
181	11	Bacillus velezensis SQR9 inhibition to fungal denitrification responsible for decreased N2O emissions from acidic soils	Huang et al,2023	>1.2					>2		>60	>60					10-60	25	Microoxic	acid	4.64	Soil-based systems	Bacillus velezensis SQR9	1*108	Single	GQ360085	Firmicutes	Bacilli	Bacillales	Bacillaceae	Bacillus	1	1	0	0	0	1	1	1	1	1	0	0	0	0	0	0	0	0
182	12	High nitrous oxide (N2O) greenhouse gas reduction potential of Pseudomonas sp. YR02 under aerobic condition	Wang et al,2023														<1	30	Microoxic	neutral	7	Liquid culture systems	Pseudomonas sp. YR02	none	Single	OM390597	Proteobacteria	Gammaproteobacteria	Pseudomonadales	Pseudomonadaceae	Pseudomonas	1	1	0	0	0	1	1	1	1	1	1	0	0	0	0	0	0	1
183	13	Consumption of N2O by Flavobacterium azooxidireducens sp. nov. Isolated from Decomposing Leaf Litter of Phragmites australis (Cav.)	Behrendt,U et al,2022														1-5	20	Anoxic	neutral	7.5	Liquid culture systems	IGB 4-14	none	Single	LT598610	Bacteroidota	Flavobacteriia	Flavobacteriales	Flavobacteriaceae	Flavobacterium	0	0	0	0	0	0	0	0	0	0	0	0	0	0	0	0	0	0
184	13	Consumption of N2O by Flavobacterium azooxidireducens sp. nov. Isolated from Decomposing Leaf Litter of Phragmites australis (Cav.)	Behrendt,U et al,2022														1-5	20	Microoxic	neutral	7.5	Liquid culture systems	IGB 4-14	none	Single	LT598610	Bacteroidota	Flavobacteriia	Flavobacteriales	Flavobacteriaceae	Flavobacterium	0	0	0	0	0	0	0	0	0	0	0	0	0	0	0	0	0	0
185	13	Consumption of N2O by Flavobacterium azooxidireducens sp. nov. Isolated from Decomposing Leaf Litter of Phragmites australis (Cav.)	Behrendt,U et al,2022														1-5	20	Microoxic	neutral	7.5	Liquid culture systems	IGB 4-14	none	Single	LT598610	Bacteroidota	Flavobacteriia	Flavobacteriales	Flavobacteriaceae	Flavobacterium	0	0	0	0	0	0	0	0	0	0	0	0	0	0	0	0	0	0
186	14	NosZ gene cloning, reduction performance and structure of Pseudomonas citronellolis WXP-4 nitrous oxide reductase	Hu et al,2022														<1		Anoxic	neutral	7.5	Liquid culture systems	Pseudomonas citronellolis WXP-4	none	Single	MK102980	Proteobacteria	Gammaproteobacteria	Pseudomonadales	Pseudomonadaceae	Pseudomonas	1	1	0	0	1	1	1	1	1	1	1	0	0	0	0	0	0	1
187	15	Differential expression of clade I and II N2O reductase genes in denitrifying Thauera linaloolentis 47LolT under different nitrogen conditions	Miguel Semedo et al,2020														>5	25	Anoxic	neutral	7.5	Liquid culture systems	Thauera linaloolentis strain 47LolT	none	Single	AB681853	Proteobacteria	Betaproteobacteria	Rhodocyclales	Zoogloeaceae	Thauera	1	1	0	0	0	0	0	0	0	1	1	1	1	0	0	0	0	1
188	15	Differential expression of clade I and II N2O reductase genes in denitrifying Thauera linaloolentis 47LolT under different nitrogen conditions	Miguel Semedo et al,2020														>5	25	Anoxic	neutral	7.5	Liquid culture systems	Thauera linaloolentis strain 47LolT	none	Single	AB681854	Proteobacteria	Betaproteobacteria	Rhodocyclales	Zoogloeaceae	Thauera	1	1	0	0	0	0	0	0	0	1	1	1	1	0	0	0	0	1
189	15	Differential expression of clade I and II N2O reductase genes in denitrifying Thauera linaloolentis 47LolT under different nitrogen conditions	Miguel Semedo et al,2020														>5	25	Anoxic	neutral	7.5	Liquid culture systems	Thauera linaloolentis strain 47LolT	none	Single	AB681855	Proteobacteria	Betaproteobacteria	Rhodocyclales	Zoogloeaceae	Thauera	1	1	0	0	0	0	0	0	0	1	1	1	1	0	0	0	0	1
190	15	Differential expression of clade I and II N2O reductase genes in denitrifying Thauera linaloolentis 47LolT under different nitrogen conditions	Miguel Semedo et al,2020														>5	25	Anoxic	neutral	7.5	Liquid culture systems	Thauera linaloolentis strain 47LolT	none	Single	AB681856	Proteobacteria	Betaproteobacteria	Rhodocyclales	Zoogloeaceae	Thauera	1	1	0	0	0	0	0	0	0	1	1	1	1	0	0	0	0	1
191	16	Biogeochemical Implications of N2O-Reducing Thermophilic Campylobacteria in Deep-Sea Vent Fields, and the Description of Nitratiruptor labii sp. nov.	Muneyuki Fukushi et al,2020														1-5	55	Anoxic	acid	5.5	Liquid culture systems	Nitratiruptor sp. No.9	none	Single	LC533966	Epsilonproteobacteria	Epsilonproteobacteria	Nautiliales	Nitratiruptoraceae	Nitrosophilus	0	0	1	0	0	0	0	0	0	1	1	1	1	0	0	0	0	1
192	16	Biogeochemical Implications of N2O-Reducing Thermophilic Campylobacteria in Deep-Sea Vent Fields, and the Description of Nitratiruptor labii sp. nov.	Muneyuki Fukushi et al,2020														1-5	55	Anoxic	acid	5.5	Liquid culture systems	Nitratiruptor sp. No.33	none	Single	LC533967	Epsilonproteobacteria	Epsilonproteobacteria	Nautiliales	Nitratiruptoraceae	Nitrosophilus	0	0	1	0	0	0	0	0	0	1	1	1	1	0	0	0	0	1
193	16	Biogeochemical Implications of N2O-Reducing Thermophilic Campylobacteria in Deep-Sea Vent Fields, and the Description of Nitratiruptor labii sp. nov.	Muneyuki Fukushi et al,2020														1-5	55	Anoxic	acid	5.5	Liquid culture systems	Nitratiruptor sp. No.34	none	Single	LC533968	Epsilonproteobacteria	Epsilonproteobacteria	Nautiliales	Nitratiruptoraceae	Nitrosophilus	0	0	1	0	0	0	0	0	0	1	1	1	1	0	0	0	0	1
194	16	Biogeochemical Implications of N2O-Reducing Thermophilic Campylobacteria in Deep-Sea Vent Fields, and the Description of Nitratiruptor labii sp. nov.	Muneyuki Fukushi et al,2020														1-5	55	Anoxic	acid	5.5	Liquid culture systems	Nitratiruptor sp. No.37	none	Single	LC533969	Epsilonproteobacteria	Epsilonproteobacteria	Nautiliales	Nitratiruptoraceae	Nitrosophilus	0	0	1	0	0	0	0	0	0	1	1	1	1	0	0	0	0	1
195	16	Biogeochemical Implications of N2O-Reducing Thermophilic Campylobacteria in Deep-Sea Vent Fields, and the Description of Nitratiruptor labii sp. nov.	Muneyuki Fukushi et al,2020														1-5	55	Anoxic	acid	5.5	Liquid culture systems	Nitratiruptor sp. No.41	none	Single	LC533970	Epsilonproteobacteria	Epsilonproteobacteria	Nautiliales	Nitratiruptoraceae	Nitrosophilus	0	0	1	0	0	0	0	0	0	1	1	1	1	0	0	0	0	1
196	16	Biogeochemical Implications of N2O-Reducing Thermophilic Campylobacteria in Deep-Sea Vent Fields, and the Description of Nitratiruptor labii sp. nov.	Muneyuki Fukushi et al,2020														1-5	55	Anoxic	acid	5.5	Liquid culture systems	Nitratiruptor labii HRV44T	none	Single	LC528620	Epsilonproteobacteria	Epsilonproteobacteria	Nautiliales	Nitratiruptoraceae	Nitrosophilus	0	0	1	0	0	0	0	0	0	1	1	1	1	0	0	0	0	1
197	17	Consumption of N2O and other N-cycle intermediates by Gemmatimonas aurantiaca strain T-27	Joanne Chee-Sanford et al,2019														>5	25	Anoxic	neutral	7.2	Liquid culture systems	Gemmatimonas aurantiaca T-27	none	Single	AB072735	Gemmatimonadota	Gemmatimonadia	Gemmatimonadales	Gemmatimonadaceae	Gemmatimonas	0	0	0	0	1	0	0	0	0	1	0	0	0	0	0	0	0	0
198	17	Consumption of N2O and other N-cycle intermediates by Gemmatimonas aurantiaca strain T-27	Joanne Chee-Sanford et al,2019														>5	25	Microoxic	neutral	7.2	Liquid culture systems	Gemmatimonas aurantiaca T-27	none	Single	AB072735	Gemmatimonadota	Gemmatimonadia	Gemmatimonadales	Gemmatimonadaceae	Gemmatimonas	0	0	0	0	1	0	0	0	0	1	0	0	0	0	0	0	0	0
199	17	Consumption of N2O and other N-cycle intermediates by Gemmatimonas aurantiaca strain T-27	Joanne Chee-Sanford et al,2019														>5	25	Microoxic	neutral	7.2	Liquid culture systems	Gemmatimonas aurantiaca T-27	none	Single	AB072735	Gemmatimonadota	Gemmatimonadia	Gemmatimonadales	Gemmatimonadaceae	Gemmatimonas	0	0	0	0	1	0	0	0	0	1	0	0	0	0	0	0	0	0
200	18	Mitigation of nitrous oxide emissions from acidic soils by Bacillus amyloliquefaciens, a plant growth-promoting bacterium	Wu et al,2018								<20	<20					<10	30	Microoxic	acid	5	Soil-based systems	Bacillus amyloliquefaciens	3*108	Single	none	Firmicutes	Bacilli	Bacillales	Bacillaceae	Bacillus	1	1	0	0	0	1	1	1	1	1	0	0	0	0	0	0	0	0
201	18	Mitigation of nitrous oxide emissions from acidic soils by Bacillus amyloliquefaciens, a plant growth-promoting bacterium	Wu et al,2018								<20	<20					<10	30	Microoxic	acid	5	Soil-based systems	Bacillus amyloliquefaciens	3*108	Single	none	Firmicutes	Bacilli	Bacillales	Bacillaceae	Bacillus	1	1	0	0	0	1	1	1	1	1	0	0	0	0	0	0	0	0
202	19	Capability of N2O reduction of a facultative N2O reducer	Liu et al,2018														<1	30	Anoxic	neutral	7	Liquid culture systems	DJ7	none	Single	MF802245	Proteobacteria	Gammaproteobacteria	Pseudomonadales	Pseudomonadaceae	Pseudomonas	1	1	0	0	0	1	1	1	1	1	1	0	0	0	0	0	0	1
203	19	Capability of N2O reduction of a facultative N2O reducer	Liu et al,2018														<1	30	Microoxic	neutral	7	Liquid culture systems	DJ7	none	Single	MF802245	Proteobacteria	Gammaproteobacteria	Pseudomonadales	Pseudomonadaceae	Pseudomonas	1	1	0	0	0	1	1	1	1	1	1	0	0	0	0	0	0	1
204	19	Capability of N2O reduction of a facultative N2O reducer	Liu et al,2018														<1	30	Microoxic	neutral	7	Liquid culture systems	DJ7	none	Single	MF802245	Proteobacteria	Gammaproteobacteria	Pseudomonadales	Pseudomonadaceae	Pseudomonas	1	1	0	0	0	1	1	1	1	1	1	0	0	0	0	0	0	1
205	19	Capability of N2O reduction of a facultative N2O reducer	Liu et al,2018														<1	20	Anoxic	neutral	7	Liquid culture systems	DJ7	none	Single	MF802245	Proteobacteria	Gammaproteobacteria	Pseudomonadales	Pseudomonadaceae	Pseudomonas	1	1	0	0	0	1	1	1	1	1	1	0	0	0	0	0	0	1
206	19	Capability of N2O reduction of a facultative N2O reducer	Liu et al,2018														<1	40	Anoxic	neutral	7	Liquid culture systems	DJ7	none	Single	MF802245	Proteobacteria	Gammaproteobacteria	Pseudomonadales	Pseudomonadaceae	Pseudomonas	1	1	0	0	0	1	1	1	1	1	1	0	0	0	0	0	0	1
207	20	Immobilization of Azospira sp. strain I13 by gel entrapment for mitigation of N2O from biological wastewater treatment plants: Biokinetic characterization and modeling	Toshikazu Suenaga et al,2018														<1	30	Anoxic	neutral	7.5	Liquid culture systems	Azospira sp. I13	none	Single	BFBP01000019	Proteobacteria	Betaproteobacteria	Rhodocyclales	Rhodocyclaceae	Azospira	1	1	0	0	0	0	0	1	0	1	1	1	1	1	1	1	0	1
208	20	Immobilization of Azospira sp. strain I13 by gel entrapment for mitigation of N2O from biological wastewater treatment plants: Biokinetic characterization and modeling	Toshikazu Suenaga et al,2018														<1	30	Anoxic	neutral	7.5	Liquid culture systems	Azospira sp. I13	none	Single	BFBP01000019	Proteobacteria	Betaproteobacteria	Rhodocyclales	Rhodocyclaceae	Azospira	1	1	0	0	0	0	0	1	0	1	1	1	1	1	1	1	0	1
209	20	Immobilization of Azospira sp. strain I13 by gel entrapment for mitigation of N2O from biological wastewater treatment plants: Biokinetic characterization and modeling	Toshikazu Suenaga et al,2018														<1	30	Anoxic	neutral	7.5	Liquid culture systems	Azospira sp. I13	none	Single	BFBP01000019	Proteobacteria	Betaproteobacteria	Rhodocyclales	Rhodocyclaceae	Azospira	1	1	0	0	0	0	0	1	0	1	1	1	1	1	1	1	0	1
210	20	Immobilization of Azospira sp. strain I13 by gel entrapment for mitigation of N2O from biological wastewater treatment plants: Biokinetic characterization and modeling	Toshikazu Suenaga et al,2018														<1	30	Anoxic	neutral	7.5	Liquid culture systems	Azospira sp. I13	none	Single	BFBP01000019	Proteobacteria	Betaproteobacteria	Rhodocyclales	Rhodocyclaceae	Azospira	1	1	0	0	0	0	0	1	0	1	1	1	1	1	1	1	0	1
211	20	Immobilization of Azospira sp. strain I13 by gel entrapment for mitigation of N2O from biological wastewater treatment plants: Biokinetic characterization and modeling	Toshikazu Suenaga et al,2018														<1	30	Anoxic	neutral	7.5	Liquid culture systems	Azospira sp. I13	none	Single	BFBP01000019	Proteobacteria	Betaproteobacteria	Rhodocyclales	Rhodocyclaceae	Azospira	1	1	0	0	0	0	0	1	0	1	1	1	1	1	1	1	0	1
212	21	Denitrifying metabolism of the methylotrophic marine bacterium Methylophaga nitratireducenticrescens strain JAM1	Florian Mauffrey et al,2017								20-60	20-60					1-5	30	Anoxic	alkaline	8	Liquid culture systems	Methylophaga nitratireducenticrescens strain JAM1	none	Single	NR_74321	Proteobacteria	Gammaproteobacteria	Thiotrichales	Piscirickettsiaceae	Methylophaga	1	1	0	0	0	0	0	1	0	0	0	0	0	0	0	0	0	1
213	22	Effects of inoculation with N2O-reducing bacteria YSQ030 on soil N2O emission and key functional genes involved in nitrogen cycling in reclaimed soil	Zhu et al，2024		>30						<20	<20					10-60	26	Anoxic	neutral	6.77	Soil-based systems	YSQ030	none	Single	OQ519915	Proteobacteria	Betaproteobacteria	Burkholderiales	Alcaligenaceae	Achromobacter	1	1	0	0	0	0	0	1	0	1	1	1	1	1	1	1	0	1
214	22	Effects of inoculation with N2O-reducing bacteria YSQ030 on soil N2O emission and key functional genes involved in nitrogen cycling in reclaimed soil	Zhu et al，2024		>30						<20	<20					10-60	26	Anoxic	neutral	6.77	Soil-based systems	YSQ030	none	Single	OQ519915	Proteobacteria	Betaproteobacteria	Burkholderiales	Alcaligenaceae	Achromobacter	1	1	0	0	0	0	0	1	0	1	1	1	1	1	1	1	0	1
215	22	Effects of inoculation with N2O-reducing bacteria YSQ030 on soil N2O emission and key functional genes involved in nitrogen cycling in reclaimed soil	Zhu et al，2024		>30						<20	<20					10-60	26	Anoxic	neutral	6.77	Soil-based systems	YSQ030	none	Single	OQ519915	Proteobacteria	Betaproteobacteria	Burkholderiales	Alcaligenaceae	Achromobacter	1	1	0	0	0	0	0	1	0	1	1	1	1	1	1	1	0	1
216	22	Effects of inoculation with N2O-reducing bacteria YSQ030 on soil N2O emission and key functional genes involved in nitrogen cycling in reclaimed soil	Zhu et al，2024		>30						<20	<20					10-60	26	Anoxic	neutral	6.77	Soil-based systems	YSQ030	none	Single	OQ519915	Proteobacteria	Betaproteobacteria	Burkholderiales	Alcaligenaceae	Achromobacter	1	1	0	0	0	0	0	1	0	1	1	1	1	1	1	1	0	1
217	22	Effects of inoculation with N2O-reducing bacteria YSQ030 on soil N2O emission and key functional genes involved in nitrogen cycling in reclaimed soil	Zhu et al，2024		>30						<20	<20					10-60	26	Anoxic	neutral	6.77	Soil-based systems	YSQ030	none	Single	OQ519915	Proteobacteria	Betaproteobacteria	Burkholderiales	Alcaligenaceae	Achromobacter	1	1	0	0	0	0	0	1	0	1	1	1	1	1	1	1	0	1
218	22	Effects of inoculation with N2O-reducing bacteria YSQ030 on soil N2O emission and key functional genes involved in nitrogen cycling in reclaimed soil	Zhu et al，2024		>30						<20	<20					10-60	26	Anoxic	neutral	6.77	Soil-based systems	YSQ030	none	Single	OQ519915	Proteobacteria	Betaproteobacteria	Burkholderiales	Alcaligenaceae	Achromobacter	1	1	0	0	0	0	0	1	0	1	1	1	1	1	1	1	0	1
219	23	Complete genome sequence of Afipia carboxidovorans strain SH125, a non-denitrifying nitrous oxide-reducing bacterium isolated from anammox biomass	Oba,K et al,2024														1-5		Anoxic	neutral	7.5	Liquid culture systems	SH125	none	Single	NR_117114	Proteobacteria	Alphaproteobacteria	Hyphomicrobiales	Nitrobacteraceae	Afipia	1	0	1	0	1	0	0	1	0	0	0	0	0	0	0	0	0	0
220	24	Potential and mechanisms of bio-organic fertilizer in reducing N2O emission from vegetable soil	Tian et al,2024	>1.2					1-2		20-60	20-60					10-60	25	Microoxic	acid	6.12	Soil-based systems	Bacillus	1*108	Single	none	Firmicutes	Bacilli	Bacillales	Bacillaceae	Bacillus	1	1	0	0	0	1	1	1	1	1	0	0	0	0	0	0	0	0
221	24	Potential and mechanisms of bio-organic fertilizer in reducing N2O emission from vegetable soil	Tian et al,2024	>1.2					1-2		20-60	20-60					10-60	25	Microoxic	acid	6.12	Soil-based systems	Bacillus	1*108	Single	none	Firmicutes	Bacilli	Bacillales	Bacillaceae	Bacillus	1	1	0	0	0	1	1	1	1	1	0	0	0	0	0	0	0	0
222	25	Effects of two plant growth promoting rhizobacterium strains on nitrous oxide emissions in maize soil	Hu et al,2024								>60	>60	>80				10-60	24	Microoxic	acid	4.3	Soil-based systems	NRCB010	none	Single	MZ165017	Proteobacteria	Gammaproteobacteria	Gammaproteobacteria	Pseudomonadaceae	Stutzerimonas	1	1	0	0	1	1	1	1	1	1	1	1	1	0	0	0	0	1
223	25	Effects of two plant growth promoting rhizobacterium strains on nitrous oxide emissions in maize soil	Hu et al,2024								>60	>60	>80				10-60	24	Microoxic	acid	4.3	Soil-based systems	NRCB026	none	Single	MZ165016	Firmicutes	Bacilli	Bacillales	Bacillaceae	Bacillus	1	1	0	0	0	1	1	1	1	1	0	0	0	0	0	0	0	0
224	26	Effects of four plant growth promoting rhizobacteria on soil N2O emissions from tomato facilities	Li et al,2025		<20						<20	<20					>60		Microoxic	neutral	6.57	Soil-based systems	NRCB002	none	Single	MN128364	Firmicutes	Bacilli	Bacillales	Bacillaceae	Bacillus	1	1	0	0	0	1	1	1	1	1	0	0	0	0	0	0	0	0
225	26	Effects of four plant growth promoting rhizobacteria on soil N2O emissions from tomato facilities	Li et al,2025		<20						<20	<20					>60		Microoxic	neutral	6.57	Soil-based systems	NRCB010	none	Single	MZ165017	Proteobacteria	Gammaproteobacteria	Gammaproteobacteria	Pseudomonadaceae	Stutzerimonas	1	1	0	0	1	1	1	1	1	1	1	1	1	0	0	0	0	1
226	26	Effects of four plant growth promoting rhizobacteria on soil N2O emissions from tomato facilities	Li et al,2025		<20						<20	<20					>60		Microoxic	neutral	6.57	Soil-based systems	NRCB026	none	Single	MZ165016	Firmicutes	Bacilli	Bacillales	Bacillaceae	Bacillus	1	1	0	0	0	1	1	1	1	1	0	0	0	0	0	0	0	0
227	26	Effects of four plant growth promoting rhizobacteria on soil N2O emissions from tomato facilities	Li et al,2025		<20						<20	<20					>60		Microoxic	neutral	6.57	Soil-based systems	YSQ030	none	Single	OQ519915	Proteobacteria	Betaproteobacteria	Burkholderiales	Alcaligenaceae	Achromobacter	1	1	0	0	0	0	0	1	0	1	1	1	1	1	1	1	0	1
228	26	Effects of four plant growth promoting rhizobacteria on soil N2O emissions from tomato facilities	Li et al,2025		<20						<20	<20					>60		Microoxic	neutral	6.57	Soil-based systems	NRCB002	none	Single	MN128364	Firmicutes	Bacilli	Bacillales	Bacillaceae	Bacillus	1	1	0	0	0	1	1	1	1	1	0	0	0	0	0	0	0	0
229	26	Effects of four plant growth promoting rhizobacteria on soil N2O emissions from tomato facilities	Li et al,2025		<20						<20	<20					>60		Microoxic	neutral	6.57	Soil-based systems	NRCB010	none	Single	MZ165017	Proteobacteria	Gammaproteobacteria	Gammaproteobacteria	Pseudomonadaceae	Stutzerimonas	1	1	0	0	1	1	1	1	1	1	1	1	1	0	0	0	0	1
230	26	Effects of four plant growth promoting rhizobacteria on soil N2O emissions from tomato facilities	Li et al,2025		<20						<20	<20					>60		Microoxic	neutral	6.57	Soil-based systems	NRCB026	none	Single	MZ165016	Firmicutes	Bacilli	Bacillales	Bacillaceae	Bacillus	1	1	0	0	0	1	1	1	1	1	0	0	0	0	0	0	0	0
231	26	Effects of four plant growth promoting rhizobacteria on soil N2O emissions from tomato facilities	Li et al,2025		<20						<20	<20					>60		Microoxic	neutral	6.57	Soil-based systems	YSQ030	none	Single	OQ519915	Proteobacteria	Betaproteobacteria	Burkholderiales	Alcaligenaceae	Achromobacter	1	1	0	0	0	0	0	1	0	1	1	1	1	1	1	1	0	1
232	27	Nitrous oxide emission and denitrifier communities in drip-irrigated calcareous soil as affected by chemical and organic fertilizers	Tao et al,2018						<1		20-60	20-60	<40	<200			>60	7.8	Microoxic	alkaline	8.21	Soil-based systems	HJ5;DF14	5*108	multip	PP325783;GQ249663	Firmicutes	Bacilli	Bacillales	Bacillaceae	Bacillus	1	1	1	0	0	1	1	0	1	1	0	0	0	0	0	0	0	0
233	28	Paenibacillus polymyxa biofertilizer application in a tea plantation reduces soil N2O by changing denitrifier communities	Zhou et al,2020								<20	<20					10-60	25	Microoxic	acid	3.86	Soil-based systems	Paenibacillus polymyxa EBL-06	none	Single	none	Firmicutes	Bacilli	Bacillales	Paenibacillaceae	Paenibacillus	1	1	0	0	0	1	1	1	1	0	0	0	0	0	0	0	0	0
234	28	Paenibacillus polymyxa biofertilizer application in a tea plantation reduces soil N2O by changing denitrifier communities	Zhou et al,2020								<20	<20					10-60	25	Microoxic	acid	3.86	Soil-based systems	Paenibacillus polymyxa EBL-06	none	Single	none	Firmicutes	Bacilli	Bacillales	Paenibacillaceae	Paenibacillus	1	1	0	0	0	1	1	1	1	0	0	0	0	0	0	0	0	0
235	28	Paenibacillus polymyxa biofertilizer application in a tea plantation reduces soil N2O by changing denitrifier communities	Zhou et al,2020								<20	<20					10-60	25	Microoxic	acid	3.86	Soil-based systems	Paenibacillus polymyxa EBL-06	none	Single	none	Firmicutes	Bacilli	Bacillales	Paenibacillaceae	Paenibacillus	1	1	0	0	0	1	1	1	1	0	0	0	0	0	0	0	0	0
236	29	Substitution of organic and bio-organic fertilizers for mineral fertilizers to suppress nitrous oxide emissions from intensive vegetable fields	Han et al,2024	>1.2					1-2								>60	14.5	Microoxic	neutral	6.54	Soil-based systems	Bacillus	1*108	Single	none	Firmicutes	Bacilli	Bacillales	Bacillaceae	Bacillus	1	1	0	0	0	1	1	1	1	1	0	0	0	0	0	0	0	0
237	29	Substitution of organic and bio-organic fertilizers for mineral fertilizers to suppress nitrous oxide emissions from intensive vegetable fields	Han et al,2024	>1.2					1-2								10-60	25	Microoxic	neutral	6.54	Soil-based systems	Bacillus	1*108	Single	none	Firmicutes	Bacilli	Bacillales	Bacillaceae	Bacillus	1	1	0	0	0	1	1	1	1	1	0	0	0	0	0	0	0	0
238	30	Effect of Bacillus amyloliquefaciens Biofertilizer on Brassica juncea var.multiceps Growth and N2O Emission from Soil	Wang et al,2015						<1		<20	<20					10-60	25	Microoxic	acid	4.67	Soil-based systems	Bacillus amyloliquefaciens A3	2.74×109	Single	OL339352	Firmicutes	Bacilli	Bacillales	Bacillaceae	Bacillus	1	1	0	0	0	1	1	1	1	1	0	0	0	0	0	0	0	0
239	30	Effect of Bacillus amyloliquefaciens Biofertilizer on Brassica juncea var.multiceps Growth and N2O Emission from Soil	Wang et al,2015						<1		<20	<20					10-60	25	Microoxic	acid	4.67	Soil-based systems	Bacillus amyloliquefaciens A3	2.74×109	Single	OL339352	Firmicutes	Bacilli	Bacillales	Bacillaceae	Bacillus	1	1	0	0	0	1	1	1	1	1	0	0	0	0	0	0	0	0
240	31	Mitigation of nitrous oxide emissions from soils by Bradyrhizobium japonicum inoculation	Manabu Itakura et al,2013														10-60		Microoxic	neutral	7.5	Soil-based systems	5M09	1*1010	Single	none	Proteobacteria	Alphaproteobacteria	Hyphomicrobiales	Nitrobacteraceae	Bradyrhizobium	1	0	1	0	1	0	0	1	0	1	1	1	1	1	1	1	0	1
241	31	Mitigation of nitrous oxide emissions from soils by Bradyrhizobium japonicum inoculation	Manabu Itakura et al,2013														10-60		Microoxic	neutral	7.5	Soil-based systems	PRNOS	1*1010	Single	none	Proteobacteria	Alphaproteobacteria	Hyphomicrobiales	Nitrobacteraceae	Bradyrhizobium	1	0	1	0	1	0	0	1	0	1	1	1	1	1	1	1	0	1
242	31	Mitigation of nitrous oxide emissions from soils by Bradyrhizobium japonicum inoculation	Manabu Itakura et al,2013														10-60		Microoxic	neutral	7.5	Soil-based systems	5M09	108-109	Single	none	Proteobacteria	Alphaproteobacteria	Hyphomicrobiales	Nitrobacteraceae	Bradyrhizobium	1	0	1	0	1	0	0	1	0	1	1	1	1	1	1	1	0	1
243	31	Mitigation of nitrous oxide emissions from soils by Bradyrhizobium japonicum inoculation	Manabu Itakura et al,2013														10-60		Microoxic	neutral	7.5	Soil-based systems	Tsu125	108-109	Single	none	Proteobacteria	Alphaproteobacteria	Hyphomicrobiales	Nitrobacteraceae	Bradyrhizobium	1	0	1	0	1	0	0	1	0	1	1	1	1	1	1	1	0	1
244	32	Enhancement of denitrification performance with reduction of nitrite accumulation and N2O emission by Shewanella oneidensis MR-1 in microbial denitrifying process	Jiang et al,2020														1-5	30	Anoxic	neutral	7.4	Liquid culture systems	S. oneidensis MR-1	none	Single	AF005251	Proteobacteria	Gammaproteobacteria	Alteromonadales	Shewanellaceae	Shewanella	0	0	0	0	0	0	0	0	0	0	0	1	1	0	0	0	1	1
245	32	Enhancement of denitrification performance with reduction of nitrite accumulation and N2O emission by Shewanella oneidensis MR-1 in microbial denitrifying process	Jiang et al,2020														1-5	30	Anoxic	neutral	7.4	Liquid culture systems	S. oneidensis MR-1	none	Single	AF005251	Proteobacteria	Gammaproteobacteria	Alteromonadales	Shewanellaceae	Shewanella	0	0	0	0	0	0	0	0	0	0	0	1	1	0	0	0	1	1
246	32	Enhancement of denitrification performance with reduction of nitrite accumulation and N2O emission by Shewanella oneidensis MR-1 in microbial denitrifying process	Jiang et al,2020														>5	30	Anoxic	neutral	7.4	Liquid culture systems	S. oneidensis MR-1	none	Single	AF005251	Proteobacteria	Gammaproteobacteria	Alteromonadales	Shewanellaceae	Shewanella	0	0	0	0	0	0	0	0	0	0	0	1	1	0	0	0	1	1
247	33	Inoculation effect of Pseudomonas sp. TF716 on N2O emissions during rhizoremediation of diesel-contaminated soil	Kim et al,2022														<1	30	Anoxic	neutral	7	Liquid culture systems	TF716	none	Single	MW882239	Proteobacteria	Gammaproteobacteria	Pseudomonadales	Pseudomonadaceae	Pseudomonas	1	1	0	0	0	1	1	1	1	1	1	1	1	0	0	0	0	1
248	33	Inoculation effect of Pseudomonas sp. TF716 on N2O emissions during rhizoremediation of diesel-contaminated soil	Kim et al,2022														<1	30	Anoxic	neutral	7	Liquid culture systems	TF716	none	Single	MW882239	Proteobacteria	Gammaproteobacteria	Pseudomonadales	Pseudomonadaceae	Pseudomonas	1	1	0	0	0	1	1	1	1	1	1	1	1	0	0	0	0	1
249	33	Inoculation effect of Pseudomonas sp. TF716 on N2O emissions during rhizoremediation of diesel-contaminated soil	Kim et al,2022														<1	30	Anoxic	neutral	7	Liquid culture systems	TF716	none	Single	MW882239	Proteobacteria	Gammaproteobacteria	Pseudomonadales	Pseudomonadaceae	Pseudomonas	1	1	0	0	0	1	1	1	1	1	1	1	1	0	0	0	0	1
250	33	Inoculation effect of Pseudomonas sp. TF716 on N2O emissions during rhizoremediation of diesel-contaminated soil	Kim et al,2022														<1	30	Anoxic	neutral	7	Liquid culture systems	TF716	none	Single	MW882239	Proteobacteria	Gammaproteobacteria	Pseudomonadales	Pseudomonadaceae	Pseudomonas	1	1	0	0	0	1	1	1	1	1	1	1	1	0	0	0	0	1
251	33	Inoculation effect of Pseudomonas sp. TF716 on N2O emissions during rhizoremediation of diesel-contaminated soil	Kim et al,2022														<1	30	Anoxic	neutral	7	Liquid culture systems	TF716	none	Single	MW882239	Proteobacteria	Gammaproteobacteria	Pseudomonadales	Pseudomonadaceae	Pseudomonas	1	1	0	0	0	1	1	1	1	1	1	1	1	0	0	0	0	1
252	34	Unlocking bacterial potential to reduce farmland N2O emissions	Elisabeth G. Hiis et al,2024						<1	<20		20-60					>60	23	Microoxic	neutral	6.7	Soil-based systems	CB-01	6 × 109	Single	none	Bacteroidota	Flavobacteriia	Flavobacteriales	Weeksellaceae	Cloacibacterium										1
253	34	Unlocking bacterial potential to reduce farmland N2O emissions	Elisabeth G. Hiis et al,2024						<1	<20		20-60					10-60	23	Microoxic	acid	4.15	Soil-based systems	CB-01	6 × 109	Single	none	Bacteroidota	Flavobacteriia	Flavobacteriales	Weeksellaceae	Cloacibacterium										1
254	34	Unlocking bacterial potential to reduce farmland N2O emissions	Elisabeth G. Hiis et al,2024						<1	<20		20-60					10-60	23	Microoxic	acid	4.5	Soil-based systems	CB-01	6 × 109	Single	none	Bacteroidota	Flavobacteriia	Flavobacteriales	Weeksellaceae	Cloacibacterium										1
255	34	Unlocking bacterial potential to reduce farmland N2O emissions	Elisabeth G. Hiis et al,2024						<1	<20							>60	23	Microoxic	acid	6.13	Soil-based systems	CB-01	6 × 109	Single	none	Bacteroidota	Flavobacteriia	Flavobacteriales	Weeksellaceae	Cloacibacterium										1
256	34	Unlocking bacterial potential to reduce farmland N2O emissions	Elisabeth G. Hiis et al,2024						<1	<20		20-60					10-60	23	Microoxic	neutral	6.7	Soil-based systems	CB-01	6 × 109	Single	none	Bacteroidota	Flavobacteriia	Flavobacteriales	Weeksellaceae	Cloacibacterium										1
257	34	Unlocking bacterial potential to reduce farmland N2O emissions	Elisabeth G. Hiis et al,2024						<1	<20		<20					10-60	23	Microoxic	acid	5.26	Soil-based systems	CB-01	6 × 109	Single	none	Bacteroidota	Flavobacteriia	Flavobacteriales	Weeksellaceae	Cloacibacterium										1
[truncated: 47 more columns]

## Sheet: subgroup data
traits	sub	group	term	type	estimate	std.error	statistic	p.value	conf.low	conf.high	nobs	p.label	p.group	Environmental system
N2O	TN_x000D_ Classification	<1	overall	summary	-0.222292	0.422382	-0.526281	0.603523	-1.09404	0.649461	25	ns	B	Soil-based systems
N2O reduction rate	TN_x000D_ Classification	<1	overall	summary	0.732307	0.549304	1.33315	0.205374	-0.454393	1.91901	14	ns	B	Soil-based systems
NH4+	TN_x000D_ Classification	<1	overall	summary	-0.235865	0.337697	-0.698453	0.497199	-0.965415	0.493684	14	ns	B	Soil-based systems
nirK	TN_x000D_ Classification	<1	overall	summary	0.0326823	0.0795117	0.411038	0.684289	-0.130462	0.195827	28	ns	B	Soil-based systems
nirS	TN_x000D_ Classification	<1	overall	summary	0.0259951	0.0494548	0.525633	0.603434	-0.0754779	0.127468	28	ns	B	Soil-based systems
NO3-	TN_x000D_ Classification	<1	overall	summary	-0.0780673	0.162669	-0.479915	0.639262	-0.429492	0.273357	14	ns	B	Soil-based systems
nosZ	TN_x000D_ Classification	<1	overall	summary	0.0569638	0.0545786	1.0437	0.305878	-0.0550223	0.16895	28	ns	B	Soil-based systems
nosZ/(nirK+nirS)	TN_x000D_ Classification	<1	overall	summary	-0.0710477	0.180088	-0.394517	0.696299	-0.440558	0.298462	28	ns	B	Soil-based systems
PDR	TN_x000D_ Classification	<1	overall	summary	0.348614	0.270254	1.28995	0.208425	-0.206901	0.904129	27	ns	B	Soil-based systems
N2O	Soil bulk density_x000D_ Classification	<1.0	overall	summary	-0.501006	0.0760063	-6.59163	9.98097e-08	-0.655009	-0.347002	38	***	A	Soil-based systems
N2O reduction rate	Soil bulk density_x000D_ Classification	<1.0	overall	summary	2.07615	1.47113	1.41126	0.166752	-0.907437	5.05973	37	ns	B	Soil-based systems
nirK	Soil bulk density_x000D_ Classification	<1.0	overall	summary	0.0233167	0.0392531	0.594011	0.658769	-0.475441	0.522074	2	ns	B	Soil-based systems
nirS	Soil bulk density_x000D_ Classification	<1.0	overall	summary	-0.0870617	0.022842	-3.81148	0.163346	-0.377297	0.203173	2	ns	B	Soil-based systems
nosZ	Soil bulk density_x000D_ Classification	<1.0	overall	summary	-0.00530571	0.017696	-0.299825	0.814555	-0.230155	0.219543	2	ns	B	Soil-based systems
nosZ/(nirK+nirS)	Soil bulk density_x000D_ Classification	<1.0	overall	summary	0.0343393	0.871106	0.0394203	0.974917	-11.0341	11.1028	2	ns	B	Soil-based systems
N2O	Cultivation time Classification	<10	overall	summary	-1.03175	0.676662	-1.52476	0.140389	-2.42831	0.364814	25	ns	B	Soil-based systems
N2O reduction rate	Cultivation time Classification	<10	overall	summary	2.01969	0.997836	2.02407	0.0529611	-0.0277014	4.06708	28	ns	B	Soil-based systems
NH4+	Cultivation time Classification	<10	overall	summary	-0.125693	0.10233	-1.22831	0.435	-1.42592	1.17453	2	ns	B	Soil-based systems
nirK	Cultivation time Classification	<10	overall	summary	0.055803	0.234966	0.237494	0.814066	-0.426306	0.537912	28	ns	B	Soil-based systems
nirS	Cultivation time Classification	<10	overall	summary	0.0635174	0.246527	0.257649	0.798632	-0.442314	0.569349	28	ns	B	Soil-based systems
NO3-	Cultivation time Classification	<10	overall	summary	0.528148	0.129247	4.08635	0.152789	-1.11409	2.17039	2	ns	B	Soil-based systems
nosZ	Cultivation time Classification	<10	overall	summary	0.151669	0.328964	0.46105	0.648455	-0.52331	0.826647	28	ns	B	Soil-based systems
nosZ/(nirK+nirS)	Cultivation time Classification	<10	overall	summary	0.0234512	0.152859	0.153416	0.879211	-0.290191	0.337093	28	ns	B	Soil-based systems
PDR	Cultivation time Classification	<10	overall	summary	0.411009	0.239991	1.7126	0.0991643	-0.0832623	0.90528	26	ns	B	Soil-based systems
N2O	Exchangeable Mg_x000D_ Classification	<1000	overall	summary	-0.438091	0.022216	-19.7196	1.54605e-20	-0.483192	-0.39299	36	***	A	Soil-based systems
N2O reduction rate	Exchangeable Mg_x000D_ Classification	<1000	overall	summary	0.594261	0.0432145	13.7514	1.89387e-15	0.506439	0.682084	35	***	A	Soil-based systems
N2O	CEC Classification	<20	overall	summary	-0.611769	0.443621	-1.37904	0.195278	-1.58817	0.364634	12	ns	B	Soil-based systems
N2O reduction rate	CEC Classification	<20	overall	summary	1.66886	1.01752	1.64013	0.135398	-0.63292	3.97065	10	ns	B	Soil-based systems
NH4+	CEC Classification	<20	overall	summary	0.113485	0.0799615	1.41925	0.198785	-0.0755936	0.302564	8	ns	B	Soil-based systems
nirK	CEC Classification	<20	overall	summary	-0.315515	0.201901	-1.56272	0.152554	-0.772247	0.141216	10	ns	B	Soil-based systems
nirS	CEC Classification	<20	overall	summary	-0.317893	0.157803	-2.01449	0.0747846	-0.674869	0.0390833	10	ns	B	Soil-based systems
NO3-	CEC Classification	<20	overall	summary	-0.0930413	0.126195	-0.737285	0.484923	-0.391444	0.205361	8	ns	B	Soil-based systems
nosZ	CEC Classification	<20	overall	summary	-0.346943	0.184029	-1.88526	0.0920303	-0.763247	0.0693601	10	ns	B	Soil-based systems
nosZ/(nirK+nirS)	CEC Classification	<20	overall	summary	-0.0275026	0.19697	-0.139628	0.892028	-0.47308	0.418075	10	ns	B	Soil-based systems
PDR	CEC Classification	<20	overall	summary	0.182029	0.0650652	2.79765	0.0207925	0.0348417	0.329217	10	*	A	Soil-based systems
N2O	NH4+_x000D_ Classification	<20	overall	summary	-0.51547	0.270399	-1.90633	0.0591706	-1.05123	0.0202922	113	ns	B	Soil-based systems
N2O reduction rate	NH4+_x000D_ Classification	<20	overall	summary	1.10596	0.464658	2.38016	0.0193021	0.183499	2.02843	96	*	A	Soil-based systems
NH4+	NH4+_x000D_ Classification	<20	overall	summary	-0.0266731	0.134057	-0.198968	0.843547	-0.299738	0.246392	33	ns	B	Soil-based systems
nirK	NH4+_x000D_ Classification	<20	overall	summary	0.108426	0.119585	0.906681	0.370144	-0.133458	0.35031	40	ns	B	Soil-based systems
nirS	NH4+_x000D_ Classification	<20	overall	summary	0.1726	0.112172	1.53871	0.13195	-0.0542891	0.39949	40	ns	B	Soil-based systems
NO3-	NH4+_x000D_ Classification	<20	overall	summary	0.050964	0.081024	0.628998	0.533815	-0.114077	0.216004	33	ns	B	Soil-based systems
nosZ	NH4+_x000D_ Classification	<20	overall	summary	0.0796613	0.143173	0.556401	0.581116	-0.209933	0.369255	40	ns	B	Soil-based systems
nosZ/(nirK+nirS)	NH4+_x000D_ Classification	<20	overall	summary	-0.178226	0.141268	-1.26162	0.21458	-0.463968	0.107515	40	ns	B	Soil-based systems
PDR	NH4+_x000D_ Classification	<20	overall	summary	0.348614	0.270254	1.28995	0.208425	-0.206901	0.904129	27	ns	B	Soil-based systems
N2O	NO3-_x000D_ Classification	<20	overall	summary	-0.528196	0.303041	-1.74299	0.0888318	-1.1402	0.0838064	42	ns	B	Soil-based systems
N2O reduction rate	NO3-_x000D_ Classification	<20	overall	summary	1.23697	0.461075	2.68279	0.0121126	0.292499	2.18144	29	*	A	Soil-based systems
NH4+	NO3-_x000D_ Classification	<20	overall	summary	-0.0266731	0.134057	-0.198968	0.843547	-0.299738	0.246392	33	ns	B	Soil-based systems
nirK	NO3-_x000D_ Classification	<20	overall	summary	0.108426	0.119585	0.906681	0.370144	-0.133458	0.35031	40	ns	B	Soil-based systems
nirS	NO3-_x000D_ Classification	<20	overall	summary	0.1726	0.112172	1.53871	0.13195	-0.0542891	0.39949	40	ns	B	Soil-based systems
NO3-	NO3-_x000D_ Classification	<20	overall	summary	0.050964	0.081024	0.628998	0.533815	-0.114077	0.216004	33	ns	B	Soil-based systems
nosZ	NO3-_x000D_ Classification	<20	overall	summary	0.0796613	0.143173	0.556401	0.581116	-0.209933	0.369255	40	ns	B	Soil-based systems
nosZ/(nirK+nirS)	NO3-_x000D_ Classification	<20	overall	summary	-0.178226	0.141268	-1.26162	0.21458	-0.463968	0.107515	40	ns	B	Soil-based systems
PDR	NO3-_x000D_ Classification	<20	overall	summary	0.348614	0.270254	1.28995	0.208425	-0.206901	0.904129	27	ns	B	Soil-based systems
N2O	TC_x000D_ Classification	<20	overall	summary	-0.432452	0.259489	-1.66655	0.100203	-0.950253	0.0853496	69	ns	B	Soil-based systems
N2O reduction rate	TC_x000D_ Classification	<20	overall	summary	1.18567	0.539343	2.19836	0.0322288	0.104354	2.26699	55	*	A	Soil-based systems
NH4+	TC_x000D_ Classification	<20	overall	summary	-0.213313	0.340531	-0.626411	0.541889	-0.948986	0.522361	14	ns	B	Soil-based systems
nirK	TC_x000D_ Classification	<20	overall	summary	0.00420491	0.056615	0.0742721	0.941155	-0.110131	0.118541	42	ns	B	Soil-based systems
nirS	TC_x000D_ Classification	<20	overall	summary	-0.0554678	0.0481509	-1.15196	0.256012	-0.152711	0.041775	42	ns	B	Soil-based systems
NO3-	TC_x000D_ Classification	<20	overall	summary	-0.00434371	0.0862055	-0.0503879	0.960579	-0.190579	0.181892	14	ns	B	Soil-based systems
nosZ	TC_x000D_ Classification	<20	overall	summary	-0.0140788	0.0604667	-0.232835	0.817048	-0.136194	0.108036	42	ns	B	Soil-based systems
nosZ/(nirK+nirS)	TC_x000D_ Classification	<20	overall	summary	-0.026611	0.128019	-0.207867	0.836362	-0.285151	0.231929	42	ns	B	Soil-based systems
PDR	TC_x000D_ Classification	<20	overall	summary	0.289475	0.188249	1.53773	0.133371	-0.0930924	0.672042	35	ns	B	Soil-based systems
N2O	AK Classification	<200	overall	summary	-0.326163	0.228382	-1.42815	0.226438	-0.960251	0.307926	5	ns	B	Soil-based systems
N2O reduction rate	AK Classification	<200	overall	summary	0.532211	0.250771	2.1223	0.10108	-0.16404	1.22846	5	ns	B	Soil-based systems
NH4+	AK Classification	<200	overall	summary	-0.266479	0.292511	-0.911006	0.381822	-0.910291	0.377332	12	ns	B	Soil-based systems
nirK	AK Classification	<200	overall	summary	0.0265344	0.161526	0.164273	0.872251	-0.3254	0.378469	13	ns	B	Soil-based systems
nirS	AK Classification	<200	overall	summary	0.091544	0.178804	0.511979	0.617957	-0.298037	0.481125	13	ns	B	Soil-based systems
NO3-	AK Classification	<200	overall	summary	0.0636548	0.0465339	1.36792	0.198631	-0.0387657	0.166075	12	ns	B	Soil-based systems
nosZ	AK Classification	<200	overall	summary	0.095282	0.159798	0.596266	0.562077	-0.252887	0.443451	13	ns	B	Soil-based systems
nosZ/(nirK+nirS)	AK Classification	<200	overall	summary	-0.11001	0.214	-0.514068	0.616539	-0.576276	0.356255	13	ns	B	Soil-based systems
PDR	AK Classification	<200	overall	summary	0.0564898	0.0712839	0.792462	0.444846	-0.100405	0.213384	12	ns	B	Soil-based systems
N2O	Exchangeable Ca Classification	<2000	overall	summary	-0.541241	0.0949906	-5.69784	0.0107192	-0.843544	-0.238938	4	*	A	Soil-based systems
N2O reduction rate	Exchangeable Ca Classification	<2000	overall	summary	3.61091	0.45336	7.96478	0.00412893	2.16812	5.05371	4	**	A	Soil-based systems
nirK	Exchangeable Ca Classification	<2000	overall	summary	0.0117463	0.0200027	0.587236	0.598315	-0.0519111	0.0754037	4	ns	B	Soil-based systems
nirS	Exchangeable Ca Classification	<2000	overall	summary	-0.052794	0.0207168	-2.54837	0.0840626	-0.118724	0.0131361	4	ns	B	Soil-based systems
nosZ	Exchangeable Ca Classification	<2000	overall	summary	0.00606897	0.0126416	0.48008	0.664001	-0.0341622	0.0463001	4	ns	B	Soil-based systems
nosZ/(nirK+nirS)	Exchangeable Ca Classification	<2000	overall	summary	0.0345812	0.620594	0.0557228	0.959066	-1.94043	2.00959	4	ns	B	Soil-based systems
N2O	AP _x000D_Classification	<40	overall	summary	-0.326163	0.228382	-1.42815	0.226438	-0.960251	0.307926	5	ns	B	Soil-based systems
N2O reduction rate	AP _x000D_Classification	<40	overall	summary	0.532211	0.250771	2.1223	0.10108	-0.16404	1.22846	5	ns	B	Soil-based systems
NH4+	AP _x000D_Classification	<40	overall	summary	-0.266479	0.292511	-0.911006	0.381822	-0.910291	0.377332	12	ns	B	Soil-based systems
nirK	AP _x000D_Classification	<40	overall	summary	0.0265344	0.161526	0.164273	0.872251	-0.3254	0.378469	13	ns	B	Soil-based systems
nirS	AP _x000D_Classification	<40	overall	summary	0.091544	0.178804	0.511979	0.617957	-0.298037	0.481125	13	ns	B	Soil-based systems
NO3-	AP _x000D_Classification	<40	overall	summary	0.0636548	0.0465339	1.36792	0.198631	-0.0387657	0.166075	12	ns	B	Soil-based systems
nosZ	AP _x000D_Classification	<40	overall	summary	0.095282	0.159798	0.596266	0.562077	-0.252887	0.443451	13	ns	B	Soil-based systems
nosZ/(nirK+nirS)	AP _x000D_Classification	<40	overall	summary	-0.11001	0.214	-0.514068	0.616539	-0.576276	0.356255	13	ns	B	Soil-based systems
PDR	AP _x000D_Classification	<40	overall	summary	0.0564898	0.0712839	0.792462	0.444846	-0.100405	0.213384	12	ns	B	Soil-based systems
N2O	Soil bulk density_x000D_ Classification	>1.2	overall	summary	-1.07833	0.500833	-2.15306	0.0523561	-2.16955	0.012896	13	ns	B	Soil-based systems
N2O reduction rate	Soil bulk density_x000D_ Classification	>1.2	overall	summary	2.20202	0.401151	5.48927	0.000189272	1.3191	3.08495	12	***	A	Soil-based systems
NH4+	Soil bulk density_x000D_ Classification	>1.2	overall	summary	-0.435875	0.52169	-0.835507	0.441516	-1.77692	0.905171	6	ns	B	Soil-based systems
nirK	Soil bulk density_x000D_ Classification	>1.2	overall	summary	0.207895	0.103722	2.00436	0.11554	-0.0800822	0.495872	5	ns	B	Soil-based systems
nirS	Soil bulk density_x000D_ Classification	>1.2	overall	summary	-0.18889	0.144649	-1.30585	0.261639	-0.590501	0.21272	5	ns	B	Soil-based systems
NO3-	Soil bulk density_x000D_ Classification	>1.2	overall	summary	-0.280111	0.223	-1.2561	0.264574	-0.85335	0.293129	6	ns	B	Soil-based systems
nosZ	Soil bulk density_x000D_ Classification	>1.2	overall	summary	-0.114545	0.28113	-0.407447	0.704543	-0.895086	0.665995	5	ns	B	Soil-based systems
nosZ/(nirK+nirS)	Soil bulk density_x000D_ Classification	>1.2	overall	summary	-0.0223759	0.325386	-0.0687672	0.948475	-0.925792	0.88104	5	ns	B	Soil-based systems
PDR	Soil bulk density_x000D_ Classification	>1.2	overall	summary	0.158345	0.069272	2.28585	0.106362	-0.0621092	0.378799	4	ns	B	Soil-based systems
PNR	Soil bulk density_x000D_ Classification	>1.2	overall	summary	0.0594397	0.0456969	1.30074	0.284245	-0.0859882	0.204868	4	ns	B	Soil-based systems
N2O	Exchangeable Mg_x000D_ Classification	>1050	overall	summary	-0.585562	0.0702349	-8.3372	5.09237e-10	-0.727871	-0.443253	38	***	A	Soil-based systems
N2O reduction rate	Exchangeable Mg_x000D_ Classification	>1050	overall	summary	2.2087	1.30951	1.68667	0.100824	-0.452537	4.86995	35	ns	B	Soil-based systems
nirK	Exchangeable Mg_x000D_ Classification	>1050	overall	summary	-6.36009e-05	0.0236829	-0.00268552	0.99829	-0.300984	0.300856	2	ns	B	Soil-based systems
nirS	Exchangeable Mg_x000D_ Classification	>1050	overall	summary	-0.0215054	0.0112714	-1.90797	0.307332	-0.164722	0.121711	2	ns	B	Soil-based systems
nosZ	Exchangeable Mg_x000D_ Classification	>1050	overall	summary	0.0179782	0.0180789	0.994432	0.501777	-0.211736	0.247692	2	ns	B	Soil-based systems
nosZ/(nirK+nirS)	Exchangeable Mg_x000D_ Classification	>1050	overall	summary	0.0348306	0.884348	0.0393856	0.974939	-11.2019	11.2715	2	ns	B	Soil-based systems
N2O	TN_x000D_ Classification	>2	overall	summary	-1.01336	0.604018	-1.6777	0.100496	-2.23068	0.203957	45	ns	B	Soil-based systems
N2O reduction rate	TN_x000D_ Classification	>2	overall	summary	1.45616	0.822641	1.7701	0.0839688	-0.203996	3.11632	43	ns	B	Soil-based systems
NH4+	TN_x000D_ Classification	>2	overall	summary	0.0791518	0.0181973	4.34964	0.022443	0.0212398	0.137064	4	*	A	Soil-based systems
nirK	TN_x000D_ Classification	>2	overall	summary	-0.207207	0.461831	-0.448665	0.676906	-1.48946	1.07504	5	ns	B	Soil-based systems
nirS	TN_x000D_ Classification	>2	overall	summary	-0.325946	0.348369	-0.935634	0.402431	-1.29317	0.641282	5	ns	B	Soil-based systems
NO3-	TN_x000D_ Classification	>2	overall	summary	-0.0589814	0.0659097	-0.894882	0.436789	-0.268736	0.150773	4	ns	B	Soil-based systems
nosZ	TN_x000D_ Classification	>2	overall	summary	-0.185403	0.503838	-0.367981	0.731533	-1.58428	1.21348	5	ns	B	Soil-based systems
nosZ/(nirK+nirS)	TN_x000D_ Classification	>2	overall	summary	0.0070301	0.32071	0.0219204	0.983561	-0.883403	0.897464	5	ns	B	Soil-based systems
PDR	TN_x000D_ Classification	>2	overall	summary	0.185442	0.0516568	3.58988	0.0115055	0.059042	0.311841	7	*	A	Soil-based systems
PNR	TN_x000D_ Classification	>2	overall	summary	0.0594397	0.0456969	1.30074	0.284245	-0.0859882	0.204868	4	ns	B	Soil-based systems
N2O	CEC Classification	>30	overall	summary	-0.690218	0.204429	-3.37632	0.00115391	-1.09729	-0.283148	78	**	A	Soil-based systems
N2O reduction rate	CEC Classification	>30	overall	summary	1.19809	0.494359	2.42353	0.0178497	0.212837	2.18335	74	*	A	Soil-based systems
NH4+	CEC Classification	>30	overall	summary	-0.0597164	0.0438214	-1.36272	0.231136	-0.172363	0.0529302	6	ns	B	Soil-based systems
nirK	CEC Classification	>30	overall	summary	-0.315601	0.119873	-2.63279	0.0463772	-0.623744	-0.0074569	6	*	A	Soil-based systems
nirS	CEC Classification	>30	overall	summary	0.372299	0.456176	0.81613	0.45154	-0.800338	1.54494	6	ns	B	Soil-based systems
NO3-	CEC Classification	>30	overall	summary	-0.0149496	0.104238	-0.143418	0.891561	-0.282902	0.253003	6	ns	B	Soil-based systems
nosZ	CEC Classification	>30	overall	summary	-0.412184	0.483165	-0.853092	0.432565	-1.6542	0.829831	6	ns	B	Soil-based systems
nosZ/(nirK+nirS)	CEC Classification	>30	overall	summary	-0.439011	0.326719	-1.3437	0.2368	-1.27887	0.400846	6	ns	B	Soil-based systems
N2O	AK_x000D_ Classification	>300	overall	summary	-0.499355	0.0352085	-14.1828	2.09979e-22	-0.569559	-0.429152	72	***	A	Soil-based systems
N2O reduction rate	AK_x000D_ Classification	>300	overall	summary	0.721667	0.0616037	11.7147	7.15882e-18	0.598706	0.844629	68	***	A	Soil-based systems
N2O	TC_x000D_ Classification	>40	overall	summary	-0.438091	0.022216	-19.7196	1.54605e-20	-0.483192	-0.39299	36	***	A	Soil-based systems
N2O reduction rate	TC_x000D_ Classification	>40	overall	summary	0.594261	0.0432145	13.7514	1.89387e-15	0.506439	0.682084	35	***	A	Soil-based systems
nirK	TC_x000D_ Classification	>40	overall	summary	-0.614291	0.297466	-2.06508	0.287092	-4.39396	3.16537	2	ns	B	Soil-based systems
nirS	TC_x000D_ Classification	>40	overall	summary	-0.760219	0.209831	-3.623	0.171447	-3.42638	1.90594	2	ns	B	Soil-based systems
nosZ	TC_x000D_ Classification	>40	overall	summary	-0.698498	0.289526	-2.41256	0.250155	-4.37727	2.98028	2	ns	B	Soil-based systems
nosZ/(nirK+nirS)	TC_x000D_ Classification	>40	overall	summary	-0.0310272	0.455343	-0.0681402	0.956688	-5.81671	5.75465	2	ns	B	Soil-based systems
PDR	TC_x000D_ Classification	>40	overall	summary	0.240333	0.150166	1.60045	0.355535	-1.66771	2.14837	2	ns	B	Soil-based systems
N2O	Exchangeable Ca_x000D_ Classification	>5000	overall	summary	-0.59413	0.0684522	-8.67949	3.00727e-10	-0.733095	-0.455164	36	***	A	Soil-based systems
N2O reduction rate	Exchangeable Ca_x000D_ Classification	>5000	overall	summary	0.856795	0.114749	7.46669	1.68943e-08	0.623059	1.09053	33	***	A	Soil-based systems
N2O	Cultivation time Classification	>60	overall	summary	-0.383113	0.153092	-2.50251	0.0243849	-0.709421	-0.0568057	16	*	A	Soil-based systems
N2O reduction rate	Cultivation time Classification	>60	overall	summary	0.713708	0.221297	3.22511	0.0066388	0.235624	1.19179	14	**	A	Soil-based systems
NH4+	Cultivation time Classification	>60	overall	summary	0.14747	0.112787	1.30751	0.210728	-0.0929306	0.387871	16	ns	B	Soil-based systems
nirK	Cultivation time Classification	>60	overall	summary	0.0303381	0.165447	0.18337	0.85907	-0.351184	0.41186	9	ns	B	Soil-based systems
nirS	Cultivation time Classification	>60	overall	summary	0.0917557	0.16748	0.54786	0.598737	-0.294455	0.477966	9	ns	B	Soil-based systems
NO3-	Cultivation time Classification	>60	overall	summary	-0.0401888	0.0678937	-0.591937	0.562709	-0.184901	0.104523	16	ns	B	Soil-based systems
nosZ	Cultivation time Classification	>60	overall	summary	0.13715	0.114728	1.19544	0.266147	-0.127413	0.401714	9	ns	B	Soil-based systems
nosZ/(nirK+nirS)	Cultivation time Classification	>60	overall	summary	-0.0194213	0.257873	-0.0753132	0.941815	-0.614079	0.575236	9	ns	B	Soil-based systems
PDR	Cultivation time Classification	>60	overall	summary	0.0516766	0.0995976	0.518854	0.619857	-0.183834	0.287188	8	ns	B	Soil-based systems
N2O	NH4+_x000D_ Classification	>60	overall	summary	-1.31844	0.600198	-2.19668	0.0527369	-2.65577	0.0188842	11	ns	B	Soil-based systems
N2O reduction rate	NH4+_x000D_ Classification	>60	overall	summary	1.93467	0.683206	2.83175	0.0196662	0.389149	3.48019	10	*	A	Soil-based systems
NH4+	NH4+_x000D_ Classification	>60	overall	summary	0.0280903	0.0474188	0.592388	0.579364	-0.0938036	0.149984	6	ns	B	Soil-based systems
nirK	NH4+_x000D_ Classification	>60	overall	summary	0.0947449	0.157159	0.602862	0.589126	-0.405404	0.594894	4	ns	B	Soil-based systems
nirS	NH4+_x000D_ Classification	>60	overall	summary	-0.0972197	0.125188	-0.776587	0.49401	-0.495625	0.301186	4	ns	B	Soil-based systems
NO3-	NH4+_x000D_ Classification	>60	overall	summary	-0.0847551	0.0456322	-1.85735	0.122387	-0.202057	0.0325463	6	ns	B	Soil-based systems
nosZ	NH4+_x000D_ Classification	>60	overall	summary	0.166107	0.157239	1.0564	0.368331	-0.334296	0.66651	4	ns	B	Soil-based systems
nosZ/(nirK+nirS)	NH4+_x000D_ Classification	>60	overall	summary	0.139015	0.330305	0.420869	0.702182	-0.912163	1.19019	4	ns	B	Soil-based systems
PDR	NH4+_x000D_ Classification	>60	overall	summary	0.158345	0.069272	2.28585	0.106362	-0.0621092	0.378799	4	ns	B	Soil-based systems
PNR	NH4+_x000D_ Classification	>60	overall	summary	0.0594397	0.0456969	1.30074	0.284245	-0.0859882	0.204868	4	ns	B	Soil-based systems
N2O	NO3-_x000D_ Classification	>60	overall	summary	-0.886016	0.412591	-2.14744	0.0370611	-1.71652	-0.0555127	47	*	A	Soil-based systems
N2O reduction rate	NO3-_x000D_ Classification	>60	overall	summary	1.33407	0.554597	2.40549	0.0204217	0.216358	2.45179	45	*	A	Soil-based systems
NH4+	NO3-_x000D_ Classification	>60	overall	summary	0.0280903	0.0474188	0.592388	0.579364	-0.0938036	0.149984	6	ns	B	Soil-based systems
nirK	NO3-_x000D_ Classification	>60	overall	summary	0.0947449	0.157159	0.602862	0.589126	-0.405404	0.594894	4	ns	B	Soil-based systems
nirS	NO3-_x000D_ Classification	>60	overall	summary	-0.0972197	0.125188	-0.776587	0.49401	-0.495625	0.301186	4	ns	B	Soil-based systems
NO3-	NO3-_x000D_ Classification	>60	overall	summary	-0.0847551	0.0456322	-1.85735	0.122387	-0.202057	0.0325463	6	ns	B	Soil-based systems
nosZ	NO3-_x000D_ Classification	>60	overall	summary	0.166107	0.157239	1.0564	0.368331	-0.334296	0.66651	4	ns	B	Soil-based systems
nosZ/(nirK+nirS)	NO3-_x000D_ Classification	>60	overall	summary	0.139015	0.330305	0.420869	0.702182	-0.912163	1.19019	4	ns	B	Soil-based systems
PDR	NO3-_x000D_ Classification	>60	overall	summary	0.158345	0.069272	2.28585	0.106362	-0.0621092	0.378799	4	ns	B	Soil-based systems
PNR	NO3-_x000D_ Classification	>60	overall	summary	0.0594397	0.0456969	1.30074	0.284245	-0.0859882	0.204868	4	ns	B	Soil-based systems
N2O	AP _x000D_Classification	>80	overall	summary	-0.59206	0.069678	-8.49709	3.18998e-10	-0.733241	-0.450879	38	***	A	Soil-based systems
N2O reduction rate	AP _x000D_Classification	>80	overall	summary	0.889383	0.203945	4.3609	0.000113811	0.474917	1.30385	35	***	A	Soil-based systems
NH4+	AP _x000D_Classification	>80	overall	summary	-0.0201346	0.00287867	-6.9944	0.0904058	-0.0567115	0.0164424	2	ns	B	Soil-based systems
nirK	AP _x000D_Classification	>80	overall	summary	-0.0610939	0.0154125	-3.96393	0.157321	-0.256928	0.13474	2	ns	B	Soil-based systems
nirS	AP _x000D_Classification	>80	overall	summary	-0.218165	0.190098	-1.14764	0.456303	-2.63359	2.19726	2	ns	B	Soil-based systems
NO3-	AP _x000D_Classification	>80	overall	summary	-0.129373	0.0556902	-2.32309	0.258778	-0.836984	0.578237	2	ns	B	Soil-based systems
nosZ	AP _x000D_Classification	>80	overall	summary	0.0104813	0.00672857	1.55772	0.363321	-0.0750133	0.0959758	2	ns	B	Soil-based systems
nosZ/(nirK+nirS)	AP _x000D_Classification	>80	overall	summary	0.152972	0.401044	0.381435	0.768015	-4.94278	5.24872	2	ns	B	Soil-based systems
N2O	TN_x000D_ Classification	1-2	overall	summary	-0.55468	0.0750916	-7.38671	5.45825e-09	-0.706446	-0.402914	41	***	A	Soil-based systems
N2O reduction rate	TN_x000D_ Classification	1-2	overall	summary	1.65	0.398501	4.14053	0.000192395	0.842565	2.45744	38	***	A	Soil-based systems
NH4+	TN_x000D_ Classification	1-2	overall	summary	-0.959107	0.14696	-6.52632	0.0967937	-2.82641	0.908195	2	ns	B	Soil-based systems
nirK	TN_x000D_ Classification	1-2	overall	summary	-0.0974415	0.175165	-0.556285	0.590246	-0.487733	0.29285	11	ns	B	Soil-based systems
nirS	TN_x000D_ Classification	1-2	overall	summary	-0.223058	0.126521	-1.76301	0.108374	-0.504964	0.0588486	11	ns	B	Soil-based systems
NO3-	TN_x000D_ Classification	1-2	overall	summary	-0.509005	0.0739789	-6.88041	0.0918831	-1.449	0.430986	2	ns	B	Soil-based systems
nosZ	TN_x000D_ Classification	1-2	overall	summary	-0.228585	0.156857	-1.45728	0.175713	-0.578085	0.120914	11	ns	B	Soil-based systems
nosZ/(nirK+nirS)	TN_x000D_ Classification	1-2	overall	summary	-0.0361618	0.18947	-0.190857	0.852456	-0.458327	0.386004	11	ns	B	Soil-based systems
PDR	TN_x000D_ Classification	1-2	overall	summary	0.155275	0.0770267	2.01585	0.0836402	-0.0268645	0.337414	8	ns	B	Soil-based systems
N2O	Soil bulk density_x000D_ Classification	1.0-1.2	overall	summary	-0.585562	0.0702349	-8.3372	5.09237e-10	-0.727871	-0.443253	38	***	A	Soil-based systems
N2O reduction rate	Soil bulk density_x000D_ Classification	1.0-1.2	overall	summary	2.2087	1.30951	1.68667	0.100824	-0.452537	4.86995	35	ns	B	Soil-based systems
nirK	Soil bulk density_x000D_ Classification	1.0-1.2	overall	summary	-6.36009e-05	0.0236829	-0.00268552	0.99829	-0.300984	0.300856	2	ns	B	Soil-based systems
nirS	Soil bulk density_x000D_ Classification	1.0-1.2	overall	summary	-0.0215054	0.0112714	-1.90797	0.307332	-0.164722	0.121711	2	ns	B	Soil-based systems
nosZ	Soil bulk density_x000D_ Classification	1.0-1.2	overall	summary	0.0179782	0.0180789	0.994432	0.501777	-0.211736	0.247692	2	ns	B	Soil-based systems
nosZ/(nirK+nirS)	Soil bulk density_x000D_ Classification	1.0-1.2	overall	summary	0.0348306	0.884348	0.0393856	0.974939	-11.2019	11.2715	2	ns	B	Soil-based systems
N2O	Cultivation time_x000D_ Classification	10-60	overall	summary	-0.810142	0.162064	-4.9989	2.37273e-06	-1.13156	-0.488726	104	***	A	Soil-based systems
N2O reduction rate	Cultivation time_x000D_ Classification	10-60	overall	summary	1.58364	0.313014	5.05934	1.96577e-06	0.962479	2.20481	99	***	A	Soil-based systems
NH4+	Cultivation time_x000D_ Classification	10-60	overall	summary	-0.233939	0.232584	-1.00582	0.325436	-0.716289	0.248412	23	ns	B	Soil-based systems
nirK	Cultivation time_x000D_ Classification	10-60	overall	summary	0.0718504	0.0765578	0.938512	0.358651	-0.0873602	0.231061	22	ns	B	Soil-based systems
nirS	Cultivation time_x000D_ Classification	10-60	overall	summary	-0.0329285	0.0676029	-0.487088	0.631242	-0.173517	0.107659	22	ns	B	Soil-based systems
NO3-	Cultivation time_x000D_ Classification	10-60	overall	summary	-0.0431359	0.0843944	-0.511123	0.614356	-0.218159	0.131887	23	ns	B	Soil-based systems
nosZ	Cultivation time_x000D_ Classification	10-60	overall	summary	-0.118213	0.129598	-0.912151	0.372042	-0.387727	0.151301	22	ns	B	Soil-based systems
nosZ/(nirK+nirS)	Cultivation time_x000D_ Classification	10-60	overall	summary	-0.223669	0.171418	-1.30481	0.206074	-0.580153	0.132815	22	ns	B	Soil-based systems
PDR	Cultivation time_x000D_ Classification	10-60	overall	summary	0.113573	0.0581691	1.95246	0.0918345	-0.0239754	0.251121	8	ns	B	Soil-based systems
PNR	Cultivation time_x000D_ Classification	10-60	overall	summary	-0.161771	0.215823	-0.749557	0.477951	-0.672111	0.348568	4	ns	B	Soil-based systems
N2O	Exchangeable Mg_x000D_ Classification	1000-1050	overall	summary	-0.612456	0.107076	-5.7198	0.110187	-1.97299	0.748079	2	ns	B	Soil-based systems
N2O reduction rate	Exchangeable Mg_x000D_ Classification	1000-1050	overall	summary	3.57509	0.852209	4.19509	0.148973	-7.25325	14.4034	2	ns	B	Soil-based systems
nirK	Exchangeable Mg_x000D_ Classification	1000-1050	overall	summary	0.0233167	0.0392531	0.594011	0.658769	-0.475441	0.522074	2	ns	B	Soil-based systems
nirS	Exchangeable Mg_x000D_ Classification	1000-1050	overall	summary	-0.0870617	0.022842	-3.81148	0.163346	-0.377297	0.203173	2	ns	B	Soil-based systems
nosZ	Exchangeable Mg_x000D_ Classification	1000-1050	overall	summary	-0.00530571	0.017696	-0.299825	0.814555	-0.230155	0.219543	2	ns	B	Soil-based systems
nosZ/(nirK+nirS)	Exchangeable Mg_x000D_ Classification	1000-1050	overall	summary	0.0343393	0.871106	0.0394203	0.974917	-11.0341	11.1028	2	ns	B	Soil-based systems
N2O	TC_x000D_ Classification	20-40	overall	summary	-1.07833	0.500833	-2.15306	0.0523561	-2.16955	0.012896	13	ns	B	Soil-based systems
N2O reduction rate	TC_x000D_ Classification	20-40	overall	summary	2.20202	0.401151	5.48927	0.000189272	1.3191	3.08495	12	***	A	Soil-based systems
NH4+	TC_x000D_ Classification	20-40	overall	summary	-0.435875	0.52169	-0.835507	0.441516	-1.77692	0.905171	6	ns	B	Soil-based systems
nirK	TC_x000D_ Classification	20-40	overall	summary	-0.0163052	0.237424	-0.0686754	0.94791	-0.626624	0.594013	6	ns	B	Soil-based systems
nirS	TC_x000D_ Classification	20-40	overall	summary	-0.258425	0.129014	-2.00307	0.10154	-0.590066	0.0732169	6	ns	B	Soil-based systems
NO3-	TC_x000D_ Classification	20-40	overall	summary	-0.280111	0.223	-1.2561	0.264574	-0.85335	0.293129	6	ns	B	Soil-based systems
nosZ	TC_x000D_ Classification	20-40	overall	summary	-0.251717	0.241965	-1.0403	0.345866	-0.873708	0.370275	6	ns	B	Soil-based systems
nosZ/(nirK+nirS)	TC_x000D_ Classification	20-40	overall	summary	-0.0284068	0.29618	-0.0959106	0.927317	-0.789761	0.732948	6	ns	B	Soil-based systems
PDR	TC_x000D_ Classification	20-40	overall	summary	0.164012	0.0550293	2.98044	0.0407212	0.0112257	0.316798	5	*	A	Soil-based systems
PNR	TC_x000D_ Classification	20-40	overall	summary	0.0594397	0.0456969	1.30074	0.284245	-0.0859882	0.204868	4	ns	B	Soil-based systems
N2O	NH4+_x000D_ Classification	20-60	overall	summary	-0.29824	0.214759	-1.38872	0.299354	-1.22227	0.625794	3	ns	B	Soil-based systems
N2O reduction rate	NH4+_x000D_ Classification	20-60	overall	summary	1.04264	0.775271	1.34487	0.310883	-2.29309	4.37836	3	ns	B	Soil-based systems
NH4+	NH4+_x000D_ Classification	20-60	overall	summary	-0.959107	0.14696	-6.52632	0.0967937	-2.82641	0.908195	2	ns	B	Soil-based systems
nirK	NH4+_x000D_ Classification	20-60	overall	summary	-0.0775119	0.101173	-0.766133	0.523668	-0.512823	0.3578	3	ns	B	Soil-based systems
nirS	NH4+_x000D_ Classification	20-60	overall	summary	0.0550729	0.227254	0.242341	0.831101	-0.922721	1.03287	3	ns	B	Soil-based systems
NO3-	NH4+_x000D_ Classification	20-60	overall	summary	-0.509005	0.0739789	-6.88041	0.0918831	-1.449	0.430986	2	ns	B	Soil-based systems
nosZ	NH4+_x000D_ Classification	20-60	overall	summary	0.144053	0.189573	0.759879	0.526683	-0.671615	0.95972	3	ns	B	Soil-based systems
nosZ/(nirK+nirS)	NH4+_x000D_ Classification	20-60	overall	summary	0.068124	0.417904	0.163014	0.88549	-1.72997	1.86622	3	ns	B	Soil-based systems
N2O	NO3-_x000D_ Classification	20-60	overall	summary	-0.67696	0.238937	-2.83321	0.00705096	-1.15915	-0.194765	43	**	A	Soil-based systems
N2O reduction rate	NO3-_x000D_ Classification	20-60	overall	summary	1.24423	0.340239	3.65694	0.000752186	0.556034	1.93243	40	***	A	Soil-based systems
NH4+	NO3-_x000D_ Classification	20-60	overall	summary	-0.959107	0.14696	-6.52632	0.0967937	-2.82641	0.908195	2	ns	B	Soil-based systems
nirK	NO3-_x000D_ Classification	20-60	overall	summary	-0.0775119	0.101173	-0.766133	0.523668	-0.512823	0.3578	3	ns	B	Soil-based systems
nirS	NO3-_x000D_ Classification	20-60	overall	summary	0.0550729	0.227254	0.242341	0.831101	-0.922721	1.03287	3	ns	B	Soil-based systems
NO3-	NO3-_x000D_ Classification	20-60	overall	summary	-0.509005	0.0739789	-6.88041	0.0918831	-1.449	0.430986	2	ns	B	Soil-based systems
nosZ	NO3-_x000D_ Classification	20-60	overall	summary	0.144053	0.189573	0.759879	0.526683	-0.671615	0.95972	3	ns	B	Soil-based systems
nosZ/(nirK+nirS)	NO3-_x000D_ Classification	20-60	overall	summary	0.068124	0.417904	0.163014	0.88549	-1.72997	1.86622	3	ns	B	Soil-based systems
N2O	AK_x000D_ Classification	200-300	overall	summary	-0.541241	0.0949906	-5.69784	0.0107192	-0.843544	-0.238938	4	*	A	Soil-based systems
N2O reduction rate	AK_x000D_ Classification	200-300	overall	summary	3.61091	0.45336	7.96478	0.00412893	2.16812	5.05371	4	**	A	Soil-based systems
nirK	AK_x000D_ Classification	200-300	overall	summary	0.0117463	0.0200027	0.587236	0.598315	-0.0519111	0.0754037	4	ns	B	Soil-based systems
nirS	AK_x000D_ Classification	200-300	overall	summary	-0.052794	0.0207168	-2.54837	0.0840626	-0.118724	0.0131361	4	ns	B	Soil-based systems
nosZ	AK_x000D_ Classification	200-300	overall	summary	0.00606897	0.0126416	0.48008	0.664001	-0.0341622	0.0463001	4	ns	B	Soil-based systems
nosZ/(nirK+nirS)	AK_x000D_ Classification	200-300	overall	summary	0.0345812	0.620594	0.0557228	0.959066	-1.94043	2.00959	4	ns	B	Soil-based systems
N2O	Exchangeable Ca_x000D_ Classification	2000-5000	overall	summary	-0.438091	0.022216	-19.7196	1.54605e-20	-0.483192	-0.39299	36	***	A	Soil-based systems
N2O reduction rate	Exchangeable Ca_x000D_ Classification	2000-5000	overall	summary	0.594261	0.0432145	13.7514	1.89387e-15	0.506439	0.682084	35	***	A	Soil-based systems
N2O	AP _x000D_Classification	40-80	overall	summary	-0.475694	0.0587057	-8.10304	6.90033e-10	-0.594438	-0.356951	40	***	A	Soil-based systems
N2O reduction rate	AP _x000D_Classification	40-80	overall	summary	2.09778	1.48523	1.41243	0.16596	-0.908899	5.10447	39	ns	B	Soil-based systems
nirK	AP _x000D_Classification	40-80	overall	summary	0.0117463	0.0200027	0.587236	0.598315	-0.0519111	0.0754037	4	ns	B	Soil-based systems
nirS	AP _x000D_Classification	40-80	overall	summary	-0.052794	0.0207168	-2.54837	0.0840626	-0.118724	0.0131361	4	ns	B	Soil-based systems
nosZ	AP _x000D_Classification	40-80	overall	summary	0.00606897	0.0126416	0.48008	0.664001	-0.0341622	0.0463001	4	ns	B	Soil-based systems
nosZ/(nirK+nirS)	AP _x000D_Classification	40-80	overall	summary	0.0345812	0.620594	0.0557228	0.959066	-1.94043	2.00959	4	ns	B	Soil-based systems
N2O	pH Classification	acid	overall	summary	-0.946367	0.230067	-4.11344	8.29017e-05	-1.40311	-0.489627	96	***	A	Soil-based systems
N2O reduction rate	pH Classification	acid	overall	summary	1.33886	0.257154	5.20645	1.20653e-06	0.827977	1.84974	91	***	A	Soil-based systems
NH4+	pH Classification	acid	overall	summary	-0.112025	0.195561	-0.572841	0.575838	-0.531461	0.307411	15	ns	B	Soil-based systems
nirK	pH Classification	acid	overall	summary	0.00749223	0.194192	0.0385815	0.969769	-0.409009	0.423993	15	ns	B	Soil-based systems
nirS	pH Classification	acid	overall	summary	-0.0283442	0.185933	-0.152443	0.881013	-0.427131	0.370442	15	ns	B	Soil-based systems
NO3-	pH Classification	acid	overall	summary	-0.0273827	0.142353	-0.192357	0.850225	-0.3327	0.277935	15	ns	B	Soil-based systems
nosZ	pH Classification	acid	overall	summary	0.0993073	0.221852	0.447629	0.661269	-0.376518	0.575132	15	ns	B	Soil-based systems
nosZ/(nirK+nirS)	pH Classification	acid	overall	summary	0.0698346	0.167706	0.41641	0.683423	-0.28986	0.429529	15	ns	B	Soil-based systems
PDR	pH Classification	acid	overall	summary	0.202868	0.0408001	4.97225	0.000767539	0.110572	0.295164	10	***	A	Soil-based systems
PNR	pH Classification	acid	overall	summary	0.0594397	0.0456969	1.30074	0.284245	-0.0859882	0.204868	4	ns	B	Soil-based systems
N2O	Oxygen status	Microoxic	overall	summary	-0.832365	0.17684	-4.70687	2.17076e-05	-1.18793	-0.476804	47	***	A	Soil-based systems
N2O reduction rate	Oxygen status	Microoxic	overall	summary	1.50896	0.267185	5.64764	1.03815e-06	0.970825	2.0471	58	***	A	Soil-based systems
NH4+	Oxygen status	Microoxic	overall	summary	-0.0696117	0.134696	-0.516807	0.608637	-0.343347	0.204123	23	ns	B	Soil-based systems
nirK	Oxygen status	Microoxic	overall	summary	0.147874	0.0763917	1.93573	0.0638457	-0.00915191	0.304899	15	ns	B	Soil-based systems
nirS	Oxygen status	Microoxic	overall	summary	0.0415194	0.110479	0.375813	0.710105	-0.185573	0.268612	15	ns	B	Soil-based systems
NO3-	Oxygen status	Microoxic	overall	summary	-0.018363	0.0929524	-0.197552	0.844572	-0.207265	0.170539	23	ns	B	Soil-based systems
nosZ	Oxygen status	Microoxic	overall	summary	0.131333	0.130792	1.00414	0.324566	-0.137513	0.400179	15	ns	B	Soil-based systems
nosZ/(nirK+nirS)	Oxygen status	Microoxic	overall	summary	-0.00104224	0.146054	-0.00713598	0.994361	-0.301261	0.299176	15	ns	B	Soil-based systems
PDR	Oxygen status	Microoxic	overall	summary	0.0834765	0.0558835	1.49376	0.155974	-0.0356363	0.202589	4	ns	B	Soil-based systems
PNR	Oxygen status	Microoxic	overall	summary	-0.247877	0.267472	-0.926739	0.368734	-0.817981	0.322227	4	ns	B	Soil-based systems
N2O	pH Classification	alkaline	overall	summary	-0.877714	0.591201	-1.48463	0.188179	-2.32433	0.568903	7	ns	B	Soil-based systems
N2O reduction rate	pH Classification	alkaline	overall	summary	1.73329	1.17019	1.48121	0.154135	-0.707679	4.17425	21	ns	B	Soil-based systems
NH4+	pH Classification	alkaline	overall	summary	-0.266479	0.292511	-0.911006	0.381822	-0.910291	0.377332	12	ns	B	Soil-based systems
nirK	pH Classification	alkaline	overall	summary	0.0265344	0.161526	0.164273	0.872251	-0.3254	0.378469	13	ns	B	Soil-based systems
nirS	pH Classification	alkaline	overall	summary	0.091544	0.178804	0.511979	0.617957	-0.298037	0.481125	13	ns	B	Soil-based systems
NO3-	pH Classification	alkaline	overall	summary	0.0636548	0.0465339	1.36792	0.198631	-0.0387657	0.166075	12	ns	B	Soil-based systems
nosZ	pH Classification	alkaline	overall	summary	0.095282	0.159798	0.596266	0.562077	-0.252887	0.443451	13	ns	B	Soil-based systems
nosZ/(nirK+nirS)	pH Classification	alkaline	overall	summary	-0.11001	0.214	-0.514068	0.616539	-0.576276	0.356255	13	ns	B	Soil-based systems
PDR	pH Classification	alkaline	overall	summary	0.0564898	0.0712839	0.792462	0.444846	-0.100405	0.213384	12	ns	B	Soil-based systems
N2O	Oxygen status	Anoxic	overall	summary	-0.657655	0.489247	-1.34422	0.182079	-1.62893	0.313624	99	ns	B	Soil-based systems
N2O reduction rate	Oxygen status	Anoxic	overall	summary	1.52986	0.935084	1.63607	0.105169	-0.326766	3.3865	83	ns	B	Soil-based systems
NH4+	Oxygen status	Anoxic	overall	summary	-0.0597164	0.0438214	-1.36272	0.231136	-0.172363	0.0529302	18	ns	B	Soil-based systems
nirK	Oxygen status	Anoxic	overall	summary	-0.166653	0.123813	-1.34601	0.18806	-0.419171	0.0858641	44	ns	B	Soil-based systems
nirS	Oxygen status	Anoxic	overall	summary	-0.0395479	0.159268	-0.248311	0.805531	-0.364376	0.28528	44	ns	B	Soil-based systems
NO3-	Oxygen status	Anoxic	overall	summary	-0.0149496	0.104238	-0.143418	0.891561	-0.282902	0.253003	18	ns	B	Soil-based systems
nosZ	Oxygen status	Anoxic	overall	summary	-0.197068	0.16206	-1.21602	0.233157	-0.527592	0.133456	44	ns	B	Soil-based systems
nosZ/(nirK+nirS)	Oxygen status	Anoxic	overall	summary	-0.183566	0.160505	-1.14368	0.261512	-0.510917	0.143786	44	ns	B	Soil-based systems
PDR	Oxygen status	Anoxic	overall	summary	0.411009	0.239991	1.7126	0.0991643	-0.0832623	0.90528	38	ns	B	Soil-based systems
N2O	pH Classification	neutral	overall	summary	-0.545451	0.292811	-1.86281	0.0696647	-1.1368	0.0458934	42	ns	B	Soil-based systems
N2O reduction rate	pH Classification	neutral	overall	summary	1.68316	0.46307	3.63479	0.00110834	0.734608	2.63172	29	**	A	Soil-based systems
NH4+	pH Classification	neutral	overall	summary	0.02586	0.0866967	0.298281	0.770202	-0.161437	0.213157	14	ns	B	Soil-based systems
nirK	pH Classification	neutral	overall	summary	0.0184239	0.10274	0.179326	0.858887	-0.191399	0.228247	31	ns	B	Soil-based systems
nirS	pH Classification	neutral	overall	summary	-0.0836938	0.0932835	-0.897199	0.376757	-0.274204	0.106816	31	ns	B	Soil-based systems
NO3-	pH Classification	neutral	overall	summary	-0.0584979	0.0832157	-0.702967	0.494473	-0.238274	0.121279	14	ns	B	Soil-based systems
nosZ	pH Classification	neutral	overall	summary	-0.101155	0.110491	-0.915506	0.367227	-0.326807	0.124497	31	ns	B	Soil-based systems
nosZ/(nirK+nirS)	pH Classification	neutral	overall	summary	-0.210996	0.161089	-1.30981	0.200201	-0.539983	0.117991	31	ns	B	Soil-based systems
PDR	pH Classification	neutral	overall	summary	0.40909	0.282741	1.44687	0.16423	-0.182694	1.00087	20	ns	B	Soil-based systems
N2O	Cultivation time Classification	<1	overall	summary	-1.38634	0.22561	-6.14485	5.58942e-07	-1.84484	-0.927848	35	***	A	Liquid culture systems
N2O reduction rate	Cultivation time Classification	<1	overall	summary	2.69936	0.784168	3.44232	0.00154723	1.10574	4.29298	35	**	A	Liquid culture systems
N2O	NO3-_x000D_ Classification	<20	overall	summary	-1.51657	0.150364	-10.086	0.00968758	-2.16354	-0.869608	3	**	A	Liquid culture systems
N2O reduction rate	NO3-_x000D_ Classification	<20	overall	summary	4.16765	0.32261	12.9185	0.00593871	2.77957	5.55573	3	**	A	Liquid culture systems
N2O	Cultivation time Classification	>5	overall	summary	-1.02945	0.310125	-3.31946	0.00894806	-1.731	-0.327895	10	**	A	Liquid culture systems
N2O reduction rate	Cultivation time Classification	>5	overall	summary	2.11897	0.742318	2.85453	0.0189487	0.439729	3.79821	10	*	A	Liquid culture systems
nosZ	Cultivation time Classification	>5	overall	summary	1.13088	0.946994	1.19418	0.443807	-10.9018	13.1636	2	ns	B	Liquid culture systems
N2O	AP _x000D_Classification	>80	overall	summary	-1.51657	0.150364	-10.086	0.00968758	-2.16354	-0.869608	3	**	A	Liquid culture systems
N2O reduction rate	AP _x000D_Classification	>80	overall	summary	4.16765	0.32261	12.9185	0.00593871	2.77957	5.55573	3	**	A	Liquid culture systems
N2O	Cultivation time Classification	1-5	overall	summary	-0.774014	0.341089	-2.26925	0.0339123	-1.48335	-0.0646812	22	*	A	Liquid culture systems
N2O reduction rate	Cultivation time Classification	1-5	overall	summary	2.54446	0.484853	5.24789	1.56551e-05	1.54962	3.53929	28	***	A	Liquid culture systems
N2O	pH Classification	acid	overall	summary	-0.646769	0.606065	-1.06716	0.326944	-2.12976	0.836219	7	ns	B	Liquid culture systems
N2O reduction rate	pH Classification	acid	overall	summary	2.3319	1.11056	2.09975	0.0689643	-0.229057	4.89285	9	ns	B	Liquid culture systems
N2O	Oxygen status	Microoxic	overall	summary	-0.209002	0.45103	-0.463388	0.651378	-1.19171	0.773708	10	ns	B	Liquid culture systems
N2O reduction rate	Oxygen status	Microoxic	overall	summary	2.41667	0.468156	5.16209	0.000593424	1.35762	3.47571	7	***	A	Liquid culture systems
N2O	pH Classification	alkaline	overall	summary	-2.21776	0.473262	-4.68611	0.0183676	-3.72389	-0.711626	4	*	A	Liquid culture systems
N2O reduction rate	pH Classification	alkaline	overall	summary	2.56077	1.07772	2.37611	0.0763118	-0.43145	5.55298	5	ns	B	Liquid culture systems
N2O	Oxygen status	Anoxic	overall	summary	-1.43656	0.208601	-6.88667	6.86437e-09	-1.85497	-1.01816	57	***	A	Liquid culture systems
N2O reduction rate	Oxygen status	Anoxic	overall	summary	2.8952	0.351213	8.24343	1.49776e-11	2.19314	3.59727	66	***	A	Liquid culture systems
NO3-	Oxygen status	Anoxic	overall	summary	-2.71232	2.14427	-1.26492	0.425875	-29.9579	24.5332	2	ns	B	Liquid culture systems
nosZ	Oxygen status	Anoxic	overall	summary	0.253872	0.0714724	3.55203	0.174705	-0.65427	1.16201	2	ns	B	Liquid culture systems
N2O	pH Classification	neutral	overall	summary	-1.09891	0.224763	-4.88918	9.1781e-06	-1.54934	-0.648471	56	***	A	Liquid culture systems
N2O reduction rate	pH Classification	neutral	overall	summary	2.62152	0.392702	6.67559	1.02566e-08	1.83544	3.40759	59	***	A	Liquid culture systems
nosZ	pH Classification	neutral	overall	summary	0.860783	0.60981	1.41156	0.293558	-1.76302	3.48458	3	ns	B	Liquid culture systems

## Sheet: The name of the response metric
N2O -> Cumulative N2O emissions
N2O reduction rate-> N2O reduction rate
NH4+> NH4+
NO3- -> NO3-
potential nitrification rate-> PNR
potential denitrification rate-> PDR
nirK-> nirK
nirS-> nirS
nosZ->nosZ
nosZ/(nirK+nirS)->nosZ/(nirK+nirS)
Strains carrying different clades of nosZ genes may simultaneously exist within a genus. What is shown in the table represents the major or dominant clade type of each genus ("Y" indicates it is this type, "N" indicates it is not this type).
